# Supplementary material for: Systematic detection of m6A-modified transcripts at single-molecule and single-cell resolution
Source: Cell Rep Methods. 2021 Aug 2;1(5):100061. doi: 10.1016/j.crmeth.2021.100061 (PMC8562683; doi:10.1016/j.crmeth.2021.100061)
Supplement: Table S1. Direct RNA sequencing and m6A detection at single-molecule resolution, related to Figure 1 [file mmc2.xlsx]

## Sheet: Total >=10
Gene Name	Total Transcripts	m6A(+) Transcripts	m6A Level (m6A/total, %)
AAMP	14	4	0.285714
AASDHPPT	13	4	0.307692
ABCB8	10	2	0.2
ABCE1	17	3	0.176471
ABCF1	10	7	0.7
ABHD14B	15	4	0.266667
ABI1	15	5	0.333333
ABI2	11.5	3	0.26087
ABR	11	4	0.363636
ABRACL	49	14	0.285714
ABT1	13	6	0.461538
AC104699.1	10	3	0.3
ACAA1	16	4	0.25
ACACA	10.5	4.5	0.428571
ACAD9	10	5	0.5
ACADM	41	8.5	0.207317
ACADVL	23	7	0.304348
ACAP1	22	3.5	0.159091
ACAT1	17	2	0.117647
ACAT2	24	4	0.166667
ACIN1	14	6	0.428571
ACO2	11.5	2.5	0.217391
ACOT13	14	3	0.214286
ACOT7	23	4	0.173913
ACP1	24	5	0.208333
ACP5	14	6	0.428571
ACTB	812	198	0.243842
ACTG1	283	75.5	0.266784
ACTL6A	12	4	0.333333
ACTN4	26	8	0.307692
ACTR1A	12	4	0.333333
ACTR1B	11.5	1	0.0869565
ACTR2	29	9	0.310345
ACTR3	100.5	22	0.218905
ADA	10.5	1.5	0.142857
ADAR	28	14	0.5
ADCY7	12.5	4.5	0.36
ADD1	17.5	2.5	0.142857
ADD3	10	5	0.5
ADI1	13	3	0.230769
ADIPOR2	16	8	0.5
ADK	36	8	0.222222
ADRM1	15	3.5	0.233333
ADSL	21.5	1.5	0.0697674
ADSS	12	4	0.333333
AES	67.5	16	0.237037
AFG3L2	10	3	0.3
AFTPH	10	4	0.4
AGAP3	10	3	0.3
AGPAT3	10	4	0.4
AGRN	25	4	0.16
AHCY	18	5	0.277778
AHSA1	47	11.5	0.244681
AIF1	34.5	8	0.231884
AIMP2	13	6	0.461538
AIP	20	2	0.1
AK2	23	7	0.304348
AK6	19.5	6	0.307692
AKAP13	11	5	0.454545
AKAP2	15	4	0.266667
AKIP1	13.5	4	0.296296
AKIRIN1	17	4	0.235294
AKIRIN2	11	5.5	0.5
AKR1A1	30	8	0.266667
AKR1B1	37	6	0.162162
AKR7A2	11.5	3	0.26087
AKT2	26	6	0.230769
ALDOA	134.5	23	0.171004
ALG3	13	4.5	0.346154
ALG8	10	1	0.1
ALKBH5	10	3	0.3
ALKBH7	22	4	0.181818
ALYREF	46	8	0.173913
AMD1	10	5	0.5
ANAPC11	65.5	16	0.244275
ANAPC13	12	3	0.25
ANAPC15	11	1	0.0909091
ANAPC16	41	7	0.170732
ANAPC5	18	3	0.166667
ANGPTL6	11	2	0.181818
ANKRD17	10.5	4.5	0.428571
ANKRD37	28.5	3	0.105263
ANKRD39	10	3	0.3
ANKRD42	10	1	0.1
ANO9	10	0	0
ANP32A	36	7	0.194444
ANP32B	58.5	14	0.239316
ANP32E	15	4	0.266667
ANXA11	16	4	0.25
ANXA2	10.5	2	0.190476
ANXA5	17.5	4	0.228571
ANXA6	46	8	0.173913
ANXA7	25	7.5	0.3
AP1B1	10	1	0.1
AP1S1	16	4	0.25
AP1S2	12	2	0.166667
AP2M1	26	6	0.230769
AP2S1	40	5	0.125
AP3D1	11.5	3	0.26087
AP3S1	11	5	0.454545
APEX1	56	16	0.285714
APH1A	22	3	0.136364
APOBEC3C	23	9	0.391304
APOPT1	11	4	0.363636
APRT	64	12	0.1875
ARCN1	12	3	0.25
ARF1	45.5	10.5	0.230769
ARF3	34	5	0.147059
ARF4	23	5	0.217391
ARF5	29.5	1.5	0.0508475
ARF6	14	6.5	0.464286
ARFRP1	18	4	0.222222
ARGLU1	28.5	12.5	0.438596
ARHGAP17	22.5	11	0.488889
ARHGAP27	18	3	0.166667
ARHGAP30	17	8	0.470588
ARHGAP4	16.5	2.5	0.151515
ARHGAP9	13	4	0.307692
ARHGDIA	70	18	0.257143
ARHGDIB	142	26.5	0.18662
ARHGEF1	18	6	0.333333
ARHGEF2	14	4	0.285714
ARID1B	11	4	0.363636
ARID4B	15.5	3	0.193548
ARID5A	12	5	0.416667
ARL1	19	9	0.473684
ARL5A	16	7	0.4375
ARL6IP1	17.5	1	0.0571429
ARL6IP4	27	3	0.111111
ARL6IP5	28	15	0.535714
ARL8B	10	1	0.1
ARPC1B	191	41.5	0.217277
ARPC2	209.5	47	0.224344
ARPC3	67	15	0.223881
ARPC4	61	12	0.196721
ARPC4-TTLL3	24	3.5	0.145833
ARPC5	93	27.5	0.295699
ARPC5L	59	26	0.440678
ARPP19	16.5	4	0.242424
ASAH1	18	6	0.333333
ASB8	11	6	0.545455
ASF1B	23	4	0.173913
ASNA1	17.5	5	0.285714
ASNSD1	10	4	0.4
ASXL1	15	3	0.2
ATAD2	11	4	0.363636
ATF4	76	16	0.210526
ATF5	51	14	0.27451
ATF6B	15	4	0.266667
ATG3	14	6	0.428571
ATG4B	16	7	0.4375
ATIC	16	0	0
ATL2	12	7	0.583333
ATOX1	96.5	24	0.248705
ATP13A1	12	2	0.166667
ATP13A3	10.5	2	0.190476
ATP1A1	22	5.5	0.25
ATP1B3	18.5	1	0.0540541
ATP2A2	18	8	0.444444
ATP2A3	13	6	0.461538
ATP2C1	10	4	0.4
ATP6AP1	11.5	3	0.26087
ATP6AP2	14	2	0.142857
ATP6V0B	40	8	0.2
ATP6V0C	41	10	0.243902
ATP6V0D1	15	8	0.533333
ATP6V0E1	64	21	0.328125
ATP6V1E1	15	5	0.333333
ATP6V1F	39	12	0.307692
ATP6V1G1	28	11	0.392857
ATP6V1G2-DDX39B	44	7	0.159091
ATRIP	19	6	0.315789
ATXN10	13	5	0.384615
ATXN7L2	11	2	0.181818
ATXN7L3B	12	11	0.916667
AUP1	25	7	0.28
AURKA	11	2	0.181818
AURKAIP1	45	9	0.2
AURKB	14.5	3	0.206897
AUTS2	10	2	0.2
AZIN1	13	4	0.307692
B2M	1640.5	402	0.245047
B3GNT2	19	10	0.526316
B4GALT1	17	5	0.294118
B4GALT2	12.5	2.5	0.2
B4GALT3	10	5	0.5
BABAM1	28.5	3	0.105263
BAG1	11	3.5	0.318182
BAG6	15	4	0.266667
BANF1	61	16	0.262295
BASP1	52	28	0.538462
BATF	30.5	5	0.163934
BAX	44	9	0.204545
BAZ1A	11	4	0.363636
BAZ2A	11	4	0.363636
BBC3	10	2	0.2
BBX	15	6	0.4
BCAP31	14	3	0.214286
BCAS4	36	6	0.166667
BCAT2	12	2	0.166667
BCCIP	26.5	13.5	0.509434
BCKDHA	14	2	0.142857
BCL2A1	37	17	0.459459
BCL2L12	13	6	0.461538
BCLAF1	11	3	0.272727
BDH1	13.5	6	0.444444
BECN1	13	6	0.461538
BHLHE40	10	5	0.5
BID	23	4.5	0.195652
BIRC3	18	10	0.555556
BIRC5	20	5	0.25
BLCAP	10	3	0.3
BLNK	16	4	0.25
BLOC1S1	52.5	12	0.228571
BLOC1S2	22.5	12	0.533333
BLOC1S4	11	7	0.636364
BLOC1S5-TXNDC5	29.5	12	0.40678
BLVRA	13	2	0.153846
BLVRB	10	3	0.3
BOLA3	21	5	0.238095
BORCS8	14.5	5.5	0.37931
BORCS8-MEF2B	14	4	0.285714
BPNT1	10	1	0.1
BRCA1	10	2	0.2
BRD2	34	13.5	0.397059
BRI3	13.5	2	0.148148
BRI3BP	15	4.5	0.3
BRIX1	13	5	0.384615
BRK1	43	10	0.232558
BRMS1	12.5	1.5	0.12
BSG	48	14	0.291667
BST2	161.5	36	0.22291
BTBD1	10	0	0
BTBD2	10	0	0
BTF3	176	41	0.232955
BTG1	98	45	0.459184
BTG2	22	14	0.636364
BTK	16.5	9	0.545455
BUB3	45	6	0.133333
BUD31	29.5	2	0.0677966
C11orf1	13	3	0.230769
C11orf24	10	2	0.2
C11orf58	22	3	0.136364
C11orf98	28.5	7	0.245614
C12orf45	37	8.5	0.22973
C12orf57	118	19	0.161017
C12orf65	11	6	0.545455
C12orf75	34	3	0.0882353
C14orf119	17	7	0.411765
C15orf39	12	6	0.5
C16orf72	10	4	0.4
C16orf91	11	6	0.545455
C17orf49	32.5	6	0.184615
C18orf21	20	6	0.3
C18orf32	12.5	2	0.16
C19orf53	72.5	14.5	0.2
C19orf66	19.5	2	0.102564
C19orf70	29	2	0.0689655
C1D	18	5	0.277778
C1orf122	15	3	0.2
C1orf43	22.5	1	0.0444444
C1QBP	88.5	19.5	0.220339
C20orf27	14	4	0.285714
C22orf39	10.5	4	0.380952
C2orf49	14	6	0.428571
C4orf3	54	21	0.388889
C6orf106	11	5	0.454545
C6orf48	56	9.5	0.169643
C6orf62	24	11	0.458333
C7orf50	26	5.5	0.211538
C7orf55-LUC7L2	10	1	0.1
C8orf59	64.5	10	0.155039
C9orf16	22	6	0.272727
C9orf78	14.5	6	0.413793
CACYBP	38	9	0.236842
CALM1	64	12	0.1875
CALM2	111.5	24.5	0.219731
CALM3	73.5	17.5	0.238095
CALR	162.5	27	0.166154
CALU	12	4	0.333333
CAMLG	11	6	0.545455
CAMTA1	20.5	3	0.146341
CAND1	10	6	0.6
CANX	34	7	0.205882
CAP1	58	11	0.189655
CAPN1	14	5	0.357143
CAPNS1	51	11	0.215686
CAPRIN1	21	5	0.238095
CAPZA1	46	12.5	0.271739
CAPZA2	14.5	3	0.206897
CAPZB	64	11	0.171875
CARHSP1	23.5	9.5	0.404255
CARM1	21	1	0.047619
CARS2	15.5	6	0.387097
CASP3	12	2	0.166667
CBR1	13	7	0.538462
CBR4	14	3	0.214286
CBX1	11.5	2	0.173913
CBX3	96	15	0.15625
CBX5	10	3	0.3
CBX6	13	5	0.384615
CCDC12	15	3	0.2
CCDC124	14.5	3	0.206897
CCDC142	65	15	0.230769
CCDC167	20	5	0.25
CCDC25	13	6	0.461538
CCDC28B	26	4.5	0.173077
CCDC47	13	2	0.153846
CCDC50	12.5	4	0.32
CCDC51	10.5	2	0.190476
CCDC58	22	4	0.181818
CCDC59	15.5	4	0.258065
CCDC69	15	2	0.133333
CCDC85B	19	3	0.157895
CCDC86	14	0	0
CCDC88B	15.5	2	0.129032
CCDC88C	13	9	0.692308
CCL3	41	9	0.219512
CCL4	12	2	0.166667
CCL5	18	1	0.0555556
CCM2	14.5	1.5	0.103448
CCNA2	12	4	0.333333
CCNB1	28	8	0.285714
CCNB2	20	5	0.25
CCNC	12	3	0.25
CCND2	17	2	0.117647
CCND3	18	2	0.111111
CCNG1	13	5	0.384615
CCNI	32.5	7	0.215385
CCNK	12	2	0.166667
CCNL1	14	10	0.714286
CCR10	14	1	0.0714286
CCR7	19	12	0.631579
CCT2	37	6	0.162162
CCT3	43.5	11	0.252874
CCT4	37	7	0.189189
CCT5	38.5	8.5	0.220779
CCT6A	35.5	8.5	0.239437
CCT7	29.5	9	0.305085
CCT8	55	10	0.181818
CD164	29	10	0.344828
CD19	21.5	4	0.186047
CD22	15.5	3	0.193548
CD27	48.5	12	0.247423
CD300A	14	4.5	0.321429
CD320	16	8	0.5
CD37	47	8	0.170213
CD40	33	11	0.333333
CD44	20	3	0.15
CD47	21.5	6	0.27907
CD48	100.5	28	0.278607
CD52	146	27.5	0.188356
CD53	94	30	0.319149
CD58	17.5	6	0.342857
CD59	28.5	7.5	0.263158
CD63	31.5	6.5	0.206349
CD70	95	23.5	0.247368
CD74	866.5	187.5	0.216388
CD79A	93.5	21.5	0.229947
CD79B	31	9	0.290323
CD81	28.5	6	0.210526
CD82	40.5	10	0.246914
CD83	11	7	0.636364
CD86	11.5	4.5	0.391304
CDC123	22.5	2	0.0888889
CDC20	12	0	0
CDC26	13.5	3	0.222222
CDC37	40.5	12	0.296296
CDC42	46.5	8	0.172043
CDC42EP3	12	6	0.5
CDC42SE1	20	5	0.25
CDC42SE2	21	11	0.52381
CDC45	10	0	0
CDCA3	18.5	6	0.324324
CDCA4	24	12	0.5
CDCA5	16	3	0.1875
CDCA8	10	2	0.2
CDK1	22.5	4	0.177778
CDK10	10	4	0.4
CDK13	11	5	0.454545
CDK2	15	4	0.266667
CDK2AP1	18.5	3.5	0.189189
CDK2AP2	50	9.5	0.19
CDK4	33	5	0.151515
CDK9	10	3	0.3
CDKN1A	85.5	13	0.152047
CDKN2A	16	2	0.125
CDKN3	15	2	0.133333
CDV3	26	9	0.346154
CEBPZOS	10.5	2.5	0.238095
CELF1	14	3	0.214286
CELF2	15.5	2.5	0.16129
CENPA	12	7	0.583333
CENPM	32	1	0.03125
CENPV	10.5	3	0.285714
CENPW	13.5	1	0.0740741
CEP55	11	1	0.0909091
CEPT1	13	4	0.307692
CETN3	17	5	0.294118
CFL1	445	99	0.222472
CFLAR	29	12	0.413793
CGGBP1	13	5	0.384615
CHAMP1	13	3	0.230769
CHCHD1	51.5	17	0.330097
CHCHD10	112	16	0.142857
CHCHD2	177.5	38	0.214085
CHCHD3	133.5	25	0.187266
CHCHD5	17	3	0.176471
CHCHD7	24	4	0.166667
CHD4	16	4	0.25
CHD8	12	6	0.5
CHERP	10	2	0.2
CHI3L2	15.5	3	0.193548
CHIC2	11	1	0.0909091
CHKB-CPT1B	15.5	2	0.129032
CHMP1A	11	5	0.454545
CHMP2A	15.5	1	0.0645161
CHMP4A	13	4	0.307692
CHMP4B	22	5	0.227273
CHMP5	14	2	0.142857
CHST2	11	2	0.181818
CHTOP	17	9	0.529412
CHURC1	60.5	20	0.330579
CHURC1-FNTB	30	8.5	0.283333
CIAO1	13	4	0.307692
CIB1	42.5	16	0.376471
CIC	13.5	2	0.148148
CIR1	11	4	0.363636
CIRBP	38	8	0.210526
CISD1	31	7	0.225806
CISD2	13	2	0.153846
CISD3	10	2	0.2
CKAP4	10	3.5	0.35
CKLF	21.5	7	0.325581
CKS1B	37	8	0.216216
CKS2	117	25.5	0.217949
CLASRP	12.5	1	0.08
CLDND1	14	4	0.285714
CLECL1	19	7	0.368421
CLIC1	115	20	0.173913
CLIC2	11	3	0.272727
CLIC4	10	1	0.1
CLINT1	10	4	0.4
CLIP2	15	10	0.666667
CLK1	15	1	0.0666667
CLK3	11	2	0.181818
CLN6	13	2	0.153846
CLNS1A	20.5	6	0.292683
CLPP	19	3	0.157895
CLPTM1L	23	5	0.217391
CLTA	54	8	0.148148
CLTB	16.5	5	0.30303
CLUH	11	2	0.181818
CMAS	11.5	4	0.347826
CMC1	17	2	0.117647
CMC2	21	11	0.52381
CMC4	11	2	0.181818
CMIP	15.5	8.5	0.548387
CMPK1	13	5	0.384615
CMSS1	14	6	0.428571
CMTM6	15	2	0.133333
CNBP	50	9	0.18
CNDP2	14	3	0.214286
CNIH4	15	3	0.2
CNN2	20	3	0.15
CNNM3	11	1	0.0909091
CNOT1	24	5	0.208333
CNOT2	14	4	0.285714
CNOT7	12	2	0.166667
CNPY2	24	5	0.208333
CNPY3	21	5	0.238095
COA1	14.5	1.5	0.103448
COA5	14	6	0.428571
COA6	34	13	0.382353
COASY	15	2	0.133333
COMMD1	33	2	0.0606061
COMMD3	19	4	0.210526
COMMD3-BMI1	18	4	0.222222
COMMD4	10	3	0.3
COMMD5	10	4	0.4
COMMD6	60	16	0.266667
COMMD8	16	5	0.3125
COMT	16.5	4	0.242424
COPA	12	3	0.25
COPB2	13	4	0.307692
COPE	43	9	0.209302
COPG1	17.5	3	0.171429
COPRS	10.5	1	0.0952381
COPS7B	10.5	4.5	0.428571
COPZ1	37.5	10	0.266667
COQ5	11	1	0.0909091
CORO1A	177	28	0.158192
CORO1B	107	36	0.336449
CORO1C	24	5	0.208333
CORO7	17	5	0.294118
COTL1	96.5	19	0.196891
COX14	47	15	0.319149
COX16	80	18	0.225
COX17	46	12	0.26087
COX19	13	3	0.230769
COX20	27	9	0.333333
COX4I1	199	32.5	0.163317
COX5A	105.5	17.5	0.165877
COX5B	218	46	0.211009
COX6A1	350	100	0.285714
COX6B1	136	27.5	0.202206
COX6C	136.5	26	0.190476
COX7A2	137.5	25	0.181818
COX7A2L	46	13	0.282609
COX7B	174	29	0.166667
COX7C	269.5	56	0.207792
COX8A	347.5	67.5	0.194245
CPNE1	21.5	6	0.27907
CPNE5	22	6	0.272727
CPOX	14	6	0.428571
CPSF6	12	4	0.333333
CPT1B	11	2	0.181818
CREB3L2	12	3	0.25
CRELD2	25	2	0.08
CREM	20	9	0.45
CRIP1	70	10	0.142857
CRLS1	17.5	3	0.171429
CRYZ	18	6	0.333333
CS	37	6	0.162162
CSDE1	41	8	0.195122
CSE1L	10	4	0.4
CSK	29	8	0.275862
CSNK1A1	19	6	0.315789
CSNK1D	11	4	0.363636
CSNK1E	12	4.5	0.375
CSNK2A1	16	4	0.25
CSNK2B	37	6	0.162162
CSRP1	13	2	0.153846
CST3	19.5	5	0.25641
CSTB	58	12	0.206897
CSTF3	11	2	0.181818
CTBP1	13.5	2	0.148148
CTDNEP1	17	10	0.588235
CTNNA1	13	4	0.307692
CTNNB1	20	8	0.4
CTSC	119.5	51	0.426778
CTSH	78.5	22	0.280255
CTSS	10	1	0.1
CTSZ	60	21.5	0.358333
CUEDC2	11.5	3	0.26087
CUL3	13.5	7	0.518519
CUL4A	10.5	2.5	0.238095
CUTA	52	16	0.307692
CUX1	11	1	0.0909091
CWC15	41	5	0.121951
CXorf40B	11	4	0.363636
CXXC1	17.5	4	0.228571
CYB561A3	12	3	0.25
CYB561D2	15	2	0.133333
CYB5A	20.5	2.5	0.121951
CYB5B	33	12	0.363636
CYB5R3	15.5	4	0.258065
CYBA	175.5	36	0.205128
CYBB	10	2	0.2
CYC1	56.5	13	0.230088
CYCS	137	38	0.277372
CYFIP2	10	3	0.3
CYSTM1	18	2	0.111111
CYTH1	20	10	0.5
CYTIP	21.5	11.5	0.534884
DAD1	72.5	8	0.110345
DAGLB	14	2	0.142857
DAP	16	8	0.5
DAP3	11	2	0.181818
DAPP1	16.5	6	0.363636
DARS	32.5	4	0.123077
DAXX	13.5	2.5	0.185185
DAZAP1	51	8.5	0.166667
DAZAP2	23	6	0.26087
DBI	126.5	29.5	0.233202
DCAF13	20	4	0.2
DCAF7	11	1	0.0909091
DCPS	19.5	8.5	0.435897
DCTD	21.5	7	0.325581
DCTN2	10	3	0.3
DCTN3	25.5	7	0.27451
DCTN5	17	5	0.294118
DCTN6	11	2	0.181818
DCTPP1	27	1	0.037037
DCUN1D5	27	8	0.296296
DCXR	23	1	0.0434783
DDA1	27	9	0.333333
DDB1	19.5	4	0.205128
DDB2	12	5	0.416667
DDIT4	33	13	0.393939
DDOST	40	9.5	0.2375
DDRGK1	11.5	2.5	0.217391
DDT	11	2	0.181818
DDX17	37	11	0.297297
DDX18	12	2	0.166667
DDX19A	12	3	0.25
DDX21	19	3	0.157895
DDX24	11	5	0.454545
DDX27	16	3	0.1875
DDX39A	37	9	0.243243
DDX39B	56	9	0.160714
DDX3X	18.5	6	0.324324
DDX47	11	3	0.272727
DDX5	70	26	0.371429
DDX56	22	7	0.318182
DECR1	24	4	0.166667
DEGS1	11.5	7.5	0.652174
DEK	33	13	0.393939
DENND1A	11	3	0.272727
DENND2D	16	7	0.4375
DENR	10	1	0.1
DERL2	14	4	0.285714
DESI1	24	4	0.166667
DFFA	15.5	5	0.322581
DGAT1	10	6	0.6
DGCR8	16	9	0.5625
DGUOK	19.5	1	0.0512821
DHCR7	11	2	0.181818
DHPS	17	2	0.117647
DHX15	18.5	8	0.432432
DHX30	11	4.5	0.409091
DHX9	11.5	4	0.347826
DIABLO	11	3	0.272727
DIAPH1	16	3	0.1875
DIDO1	10.5	4.5	0.428571
DKC1	11	3	0.272727
DLD	10	5	0.5
DMWD	12.5	2.5	0.2
DNAAF2	11	4	0.363636
DNAJA1	23.5	6	0.255319
DNAJA3	18	4	0.222222
DNAJB1	10	3	0.3
DNAJB11	11.5	4.5	0.391304
DNAJC15	36	9	0.25
DNAJC19	34	14	0.411765
DNAJC5	10	4	0.4
DNAJC7	12.5	3	0.24
DNAJC8	18	4	0.222222
DNAJC9	10.5	2.5	0.238095
DNM2	14	4	0.285714
DNMT1	13.5	5.5	0.407407
DNPH1	25.5	6.5	0.254902
DNTTIP2	10	8	0.8
DOCK2	11	1	0.0909091
DOK1	10.5	2	0.190476
DOK3	13	5.5	0.423077
DPH1	14	7	0.5
DPH2	11	3	0.272727
DPM1	27.5	7.5	0.272727
DPM2	15	2	0.133333
DPP7	19.5	3.5	0.179487
DPY30	20.5	4	0.195122
DRAP1	31.5	8	0.253968
DRG1	14	3	0.214286
DST	12.5	2	0.16
DSTN	12	3	0.25
DTD1	12.5	0.5	0.04
DTYMK	10	2	0.2
DUS1L	22.5	5	0.222222
DUSP11	13	6	0.461538
DUSP2	39.5	8	0.202532
DUSP22	22	6	0.272727
DUSP4	13.5	4	0.296296
DUT	79	14	0.177215
DVL3	13	3	0.230769
DYNC1H1	10.5	3	0.285714
DYNLL1	94	33	0.351064
DYNLL2	10	2	0.2
DYNLRB1	51.5	16	0.31068
DYRK4	14.5	5.5	0.37931
E2F4	22.5	6	0.266667
EAF2	19	4	0.210526
EAPP	11.5	3	0.26087
EBI3	29.5	3.5	0.118644
EBNA1BP2	47.5	16	0.336842
EBP	19.5	1.5	0.0769231
EBPL	10	3	0.3
ECH1	22	5	0.227273
ECHDC1	20	5	0.25
ECHS1	15.5	2.5	0.16129
ECI1	13.5	2	0.148148
EDC4	10.5	3	0.285714
EDF1	60.5	7	0.115702
EEF1A1	11.5	2.5	0.217391
EEF1B2	209	42	0.200957
EEF1D	34	4	0.117647
EEF1E1	33	14	0.424242
EEF1G	55.5	13	0.234234
EEF2	230.5	46	0.199566
EFHD2	30.5	9	0.295082
EGLN2	11.5	6	0.521739
EHD1	14	4	0.285714
EHD4	25	12	0.48
EI24	15.5	3.5	0.225806
EID1	37	27	0.72973
EIF1	155	30	0.193548
EIF1AX	19.5	5	0.25641
EIF1B	20	5	0.25
EIF2A	10	1	0.1
EIF2AK1	17	1	0.0588235
EIF2B5	15.5	3	0.193548
EIF2S1	23	4	0.173913
EIF2S2	28	8	0.285714
EIF2S3	11	3	0.272727
EIF3B	14	1	0.0714286
EIF3D	24.5	7	0.285714
EIF3E	64.5	8	0.124031
EIF3F	37	5	0.135135
EIF3G	41	7	0.170732
EIF3H	69	14	0.202899
EIF3I	54	10	0.185185
EIF3J	19	6	0.315789
EIF3K	91.5	14.5	0.15847
EIF3L	44	12	0.272727
EIF3M	66	13	0.19697
EIF4A1	72.5	19	0.262069
EIF4A2	29	9	0.310345
EIF4A3	13	2	0.153846
EIF4E	10	3	0.3
EIF4E2	17	4	0.235294
EIF4EBP1	24	6	0.25
EIF4G1	24	9	0.375
EIF4G2	55.5	10	0.18018
EIF4H	17.5	4	0.228571
EIF5	18	6	0.333333
EIF5A	80.5	15.5	0.192547
EIF5B	12	4	0.333333
EIF6	38	8.5	0.223684
ELAC2	18.5	7	0.378378
ELAVL1	10	2	0.2
ELF1	10	2	0.2
ELMSAN1	10	1	0.1
ELOB	51	9.5	0.186275
ELOC	49	9	0.183673
ELOF1	19	3	0.157895
ELOVL1	14	5	0.357143
ELOVL5	16	2	0.125
ELP5	25	6	0.24
ELP6	13	2	0.153846
EMC10	33	8	0.242424
EMC2	10.5	1	0.0952381
EMC4	18	3	0.166667
EMC7	13	2	0.153846
EMD	33	8	0.242424
EMG1	22	7	0.318182
EML2	12	1	0.0833333
EMP3	31.5	8	0.253968
ENO1	221.5	45	0.20316
ENO2	11.5	4	0.347826
ENSA	57.5	13.5	0.234783
ENTPD1	20.5	8	0.390244
ENY2	44.5	9	0.202247
EPB41L4A-AS1	10	1	0.1
EPRS	23	3	0.130435
ERF	11	2	0.181818
ERGIC1	40	8	0.2
ERGIC2	10.5	4	0.380952
ERGIC3	25	6	0.24
ERH	275.5	48	0.174229
ERI3	13	5.5	0.423077
ERICH1	12	7	0.583333
ERP29	58	14	0.241379
ERP44	15	4	0.266667
ERVK3-1	10.5	4	0.380952
ESD	34	11	0.323529
ETF1	23.5	14	0.595745
ETFA	29.5	5	0.169492
ETFB	36	4	0.111111
EVL	14	3	0.214286
EWSR1	18.5	7.5	0.405405
EXOSC1	20.5	2.5	0.121951
EXOSC4	15	3	0.2
EXOSC5	14	2	0.142857
EXOSC7	14.5	2	0.137931
EXOSC8	16.5	6	0.363636
EXOSC9	10	4	0.4
EZR	23	8.5	0.369565
FAAP20	24.5	4.5	0.183673
FABP5	70	19	0.271429
FADS1	11	3.5	0.318182
FADS2	22.5	6	0.266667
FAM104A	15	3	0.2
FAM111A	11	7	0.636364
FAM120A	16.5	5	0.30303
FAM136A	28	6	0.214286
FAM162A	44	10	0.227273
FAM173A	24	5	0.208333
FAM193B	11	4	0.363636
FAM207A	15	2	0.133333
FAM32A	16	8	0.5
FAM50A	10	2	0.2
FAM98B	11	4	0.363636
FAR1	14	6	0.428571
FARSA	25	2	0.08
FARSB	13.5	4	0.296296
FASN	14	3.5	0.25
FAU	355	83	0.233803
FBL	65.5	15.5	0.236641
FBXO22	15	2	0.133333
FBXO41	13	7	0.538462
FBXO46	10	4	0.4
FBXO6	12	2	0.166667
FBXO7	20	4	0.2
FBXO9	10	2	0.2
FCER2	87.5	20	0.228571
FCF1	10	2	0.2
FCMR	29	6.5	0.224138
FCRLA	49	15	0.306122
FDFT1	44	8	0.181818
FDPS	65	7.5	0.115385
FDXR	18.5	4	0.216216
FEN1	14	7	0.5
FERMT3	21.5	2	0.0930233
FGD2	13.5	2	0.148148
FH	22	3	0.136364
FIBP	16	3	0.1875
FIS1	21.5	3	0.139535
FKBP11	31	10	0.322581
FKBP1A	51	11	0.215686
FKBP2	13.5	1	0.0740741
FKBP3	19.5	4	0.205128
FKBP4	19.5	3	0.153846
FKBP8	24	10	0.416667
FLNA	15	4	0.266667
FLOT1	14	2	0.142857
FLOT2	10	3	0.3
FNBP1	30.5	12	0.393443
FNBP4	10	2	0.2
FNDC3A	10	4	0.4
FPGS	14	2	0.142857
FRMD4A	13	4	0.307692
FSCN1	26	5.5	0.211538
FTH1	48	11	0.229167
FTL	250.5	37	0.147705
FUBP1	16.5	2	0.121212
FUS	68.5	14.5	0.211679
FXR1	11	3	0.272727
FXYD5	26.5	5.5	0.207547
FYN	15.5	5	0.322581
FYTTD1	14	6	0.428571
G3BP1	19	8	0.421053
G3BP2	15	7	0.466667
GABARAP	37	8	0.216216
GABARAPL2	30	5	0.166667
GADD45B	39.5	21.5	0.544304
GADD45GIP1	51	13	0.254902
GAK	16	2	0.125
GALT	13.5	2	0.148148
GANAB	14	4	0.285714
GAPDH	808.5	141	0.174397
GAR1	12.5	3	0.24
GARS	27	8	0.296296
GAS5	50.5	8	0.158416
GATAD2A	11	4	0.363636
GATC	10	6	0.6
GCN1	15	3	0.2
GCSAM	17	6	0.352941
GDI1	13	4	0.307692
GDI2	23.5	7.5	0.319149
GEMIN6	11	10	0.909091
GET4	20	6	0.3
GGA3	11	5	0.454545
GGCT	15	6	0.4
GGH	12	2	0.166667
GHITM	33	7.5	0.227273
GINS2	17	4	0.235294
GLO1	28.5	7	0.245614
GLOD4	14.5	4.5	0.310345
GLRX	50	12	0.24
GLRX2	13.5	4	0.296296
GLRX3	15.5	3.5	0.225806
GLRX5	27	11	0.407407
GLS	27.5	9	0.327273
GLYR1	13	4	0.307692
GM2A	18	3.5	0.194444
GMFG	40	9	0.225
GMNN	25	7	0.28
GMPPA	18	3	0.166667
GMPPB	19.5	2	0.102564
GNAI2	100	20	0.2
GNAS	93.5	18	0.192513
GNB1	62.5	12	0.192
GNB2	24.5	5	0.204082
GNG2	14	3	0.214286
GNG5	77.5	15	0.193548
GNG7	27	3	0.111111
GNL3	29.5	7	0.237288
GOLGA8B	13	3	0.230769
GORASP2	19	7	0.368421
GOSR2	15	4	0.266667
GOT2	13	4	0.307692
GPAA1	10	3	0.3
GPATCH4	10	4	0.4
GPI	66.5	8	0.120301
GPN2	11	1	0.0909091
GPR160	11	6	0.545455
GPR183	17	14	0.823529
GPS1	13	3	0.230769
GPS2	12	3	0.25
GPSM3	38.5	11	0.285714
GPX1	107	23	0.214953
GPX4	55.5	15	0.27027
GRAP	10	2	0.2
GRAP2	12.5	4	0.32
GRB2	36	10	0.277778
GRHPR	28	5	0.178571
GRINA	30.5	5	0.163934
GRK6	18	0	0
GRN	38	5	0.131579
GRPEL1	10	2	0.2
GRSF1	10.5	2	0.190476
GSDMD	11.5	1	0.0869565
GSE1	11	3	0.272727
GSK3A	10	1	0.1
GSPT1	18	4.5	0.25
GSTK1	15	3	0.2
GSTO1	48	6	0.125
GSTP1	178.5	43.5	0.243697
GTF2A2	60.5	17	0.280992
GTF2B	12	3.5	0.291667
GTF2F1	20	8	0.4
GTF2H3	13	4	0.307692
GTF3A	26	4	0.153846
GTF3C6	30	10	0.333333
GTSF1	22	5	0.227273
GUK1	39.5	9	0.227848
GYG1	13	2	0.153846
GYPC	28.5	9.5	0.333333
H1FX	11.5	2	0.173913
H2AFV	38	12.5	0.328947
H2AFX	46	23	0.5
H2AFY	32	6	0.1875
H2AFZ	363.5	68	0.18707
H3F3B	186	48.5	0.260753
HACD3	10	1	0.1
HADH	12	2	0.166667
HADHA	15	0	0
HADHB	16	5	0.3125
HAT1	10.5	5	0.47619
HAUS1	11	2	0.181818
HAX1	28.5	3	0.105263
HCFC1	16	7	0.4375
HCFC1R1	12	2	0.166667
HCLS1	37.5	10	0.266667
HCST	29.5	4.5	0.152542
HDAC1	21.5	7.5	0.348837
HDAC10	10	0	0
HDAC2	10	2	0.2
HDDC2	11.5	2	0.173913
HDGF	33	6	0.181818
HDLBP	16	5	0.3125
HELZ2	13	5	0.384615
HEMK1	10.5	3.5	0.333333
HERPUD1	27	7	0.259259
HEXIM1	11	9	0.818182
HGH1	14	3	0.214286
HGS	15	5	0.333333
HIF1A	16	4	0.25
HIGD1A	18.5	5	0.27027
HIGD2A	52.5	6.5	0.12381
HINT1	159	25	0.157233
HINT2	21	8	0.380952
HIPK2	10	1	0.1
HIST1H1C	59	12.5	0.211864
HIST1H2BK	30	6.5	0.216667
HLA-A	124.5	30	0.240964
HLA-B	295.5	52	0.175973
HLA-C	146.5	28	0.191126
HLA-DMA	36.5	6	0.164384
HLA-DMB	15	9	0.6
HLA-DPA1	132.5	26	0.196226
HLA-DPB1	72	21	0.291667
HLA-DQA1	77.5	19	0.245161
HLA-DQB1	45	8	0.177778
HLA-DRA	309.5	61	0.197092
HLA-DRB1	120	20.5	0.170833
HLA-DRB5	28.5	2	0.0701754
HLA-E	73.5	13.5	0.183673
HLA-F	52	8	0.153846
HM13	15	1	0.0666667
HMBS	10	2	0.2
HMG20B	12	2	0.166667
HMGA1	58	13	0.224138
HMGB1	79	16	0.202532
HMGB2	90.5	24	0.265193
HMGN1	38.5	11	0.285714
HMGN2	35.5	11	0.309859
HMGN3	41	18	0.439024
HMOX1	14	1	0.0714286
HNRNPA0	46	19	0.413043
HNRNPA1	37	12	0.324324
HNRNPA2B1	221	67.5	0.30543
HNRNPA3	13	4	0.307692
HNRNPAB	74.5	15	0.201342
HNRNPC	33	7	0.212121
HNRNPD	61.5	14	0.227642
HNRNPDL	33	8	0.242424
HNRNPF	47.5	17	0.357895
HNRNPH1	52	12	0.230769
HNRNPH3	26.5	5	0.188679
HNRNPK	51.5	10	0.194175
HNRNPL	89	14	0.157303
HNRNPM	20	3	0.15
HNRNPR	20	9	0.45
HNRNPU	29	5	0.172414
HNRNPUL1	30	9.5	0.316667
HNRNPUL2	17	5	0.294118
HOXB3	10.5	4.5	0.428571
HP1BP3	12	3	0.25
HPRT1	19	5	0.263158
HSBP1	26.5	7	0.264151
HSCB	12.5	6.5	0.52
HSD17B10	53.5	9	0.168224
HSD17B12	17	7	0.411765
HSD17B8	10.5	4	0.380952
HSF1	11.5	4	0.347826
HSH2D	18.5	10	0.540541
HSP90AA1	118.5	42	0.35443
HSP90AB1	76	17	0.223684
HSP90B1	103.5	31.5	0.304348
HSPA4	12	6	0.5
HSPA5	42.5	16.5	0.388235
HSPA8	118	24.5	0.207627
HSPA9	27	8	0.296296
HSPB1	61	15	0.245902
HSPB11	25	8.5	0.34
HSPBP1	10	1	0.1
HSPD1	49.5	13.5	0.272727
HSPE1	235	45	0.191489
HSPH1	27	8	0.296296
HTATIP2	14	3	0.214286
HTRA2	10	0	0
HTT	11	4	0.363636
HUWE1	13	3	0.230769
HVCN1	13.5	7	0.518519
HYOU1	34.5	5	0.144928
HYPK	56	11	0.196429
IAH1	12	1	0.0833333
ICAM1	12	3	0.25
ICAM2	12	3	0.25
ICAM3	17	3	0.176471
ICE2	10.5	5.5	0.52381
ID2	11	6	0.545455
ID3	57.5	11	0.191304
IDH2	23.5	2	0.0851064
IDH3A	18	1	0.0555556
IDH3B	22	4	0.181818
IDH3G	16	6	0.375
IDI1	15.5	6.5	0.419355
IER2	19	10	0.526316
IER3	15	8	0.533333
IER3IP1	39	10	0.25641
IER5	13.5	7.5	0.555556
IFI16	27.5	7	0.254545
IFI27L1	13.5	3	0.222222
IFI27L2	17	4	0.235294
IFI30	164	30	0.182927
IFI35	37	3	0.0810811
IFI44	23	11	0.478261
IFI44L	90.5	34.5	0.381215
IFI6	69	12	0.173913
IFIT3	17	8	0.470588
IFITM1	365.5	79	0.216142
IFITM2	100.5	25	0.248756
IFNAR1	11	5	0.454545
IFNAR2	15.5	9	0.580645
IFNGR1	15	6	0.4
IFNGR2	14	1	0.0714286
IFRD2	16	4	0.25
IGFLR1	16.5	6	0.363636
IGHA1	360	78.5	0.218056
IGHG1	28.5	5	0.175439
IGHM	264	73.5	0.278409
IGHV3-21	778	177	0.227506
IGHV3-23	95.5	16.5	0.172775
IGHV3-48	19	5.5	0.289474
IGKC	107.5	17.5	0.162791
IGKV4-1	164.5	32.5	0.197568
IGLC1	25	4	0.16
IGLC2	369	74	0.200542
IGLC3	23	6	0.26087
IGLV1-47	74	29	0.391892
IGLV2-23	1193	240	0.201174
IGLV2-5	13	4	0.307692
IGLV6-57	249.5	45.5	0.182365
IKBIP	13	8	0.615385
IKZF2	22	12	0.545455
IKZF3	13	7	0.538462
IL10RB	13	5	0.384615
IL16	13	6	0.461538
IL21R	23	15	0.652174
IL2RB	15	3	0.2
IL2RG	55	15	0.272727
IL32	14.5	3	0.206897
IL4I1	22.5	8	0.355556
ILF2	44	9	0.204545
ILF3	18	7	0.388889
ILK	15.5	5	0.322581
IMMP1L	10	4	0.4
IMMT	13	4	0.307692
IMP3	26	16	0.615385
IMP4	30	9	0.3
IMPDH2	20	1.5	0.075
INF2	11.5	1.5	0.130435
ING1	11	2	0.181818
INO80E	18	2	0.111111
INPP5D	11.5	3	0.26087
INTS1	12.5	1	0.08
IP6K2	11	3	0.272727
IPO5	17	5	0.294118
IPO7	10	6	0.6
IQGAP1	10	4	0.4
IRAK1	13	1	0.0769231
IRF2	11	3	0.272727
IRF2BP2	13	6	0.461538
IRF3	21.5	3	0.139535
IRF4	39	13	0.333333
IRF7	34	6	0.176471
IRF8	19	2	0.105263
IRF9	15.5	2	0.129032
ISCU	40.5	15	0.37037
ISG15	221.5	47.5	0.214447
ISG20	99	18	0.181818
ISG20L2	11	8	0.727273
ISOC1	10	1	0.1
ISOC2	30.5	9.5	0.311475
IST1	10	8	0.8
ISY1	10	3	0.3
ITGAL	14	6	0.428571
ITGB1BP1	34	5	0.147059
ITGB2	19	4	0.210526
ITGB3BP	11	3	0.272727
ITGB7	28	5.5	0.196429
ITM2C	25	4	0.16
ITPA	27	4	0.148148
ITPR3	12	7	0.583333
IVD	11.5	4.5	0.391304
JAGN1	12.5	4	0.32
JCHAIN	176	35	0.198864
JMJD8	12	2	0.166667
JTB	42	13	0.309524
JUNB	31.5	9	0.285714
JUND	22	11	0.5
KAT8	10	2	0.2
KCNAB2	17.5	4	0.228571
KDELR1	11.5	3	0.26087
KDELR2	23	3	0.130435
KDM1A	13	4.5	0.346154
KDM2B	11	4	0.363636
KDM4B	11.5	5	0.434783
KDM5C	16.5	8	0.484848
KHDRBS1	44	7	0.159091
KHSRP	24.5	7	0.285714
KIAA0040	10	7	0.7
KIAA1551	10	3	0.3
KIF21B	10	3	0.3
KIF22	16	3	0.1875
KIFC1	12	6	0.5
KLC1	11	4	0.363636
KLF13	16.5	8.5	0.515152
KLHDC3	18.5	4	0.216216
KLHL36	12.5	5.5	0.44
KMT2A	14	6	0.428571
KMT2D	11	7	0.636364
KNSTRN	10	5	0.5
KPNA2	23	5	0.217391
KPNA4	11	4	0.363636
KPNB1	35	10	0.285714
KRR1	13	2	0.153846
KRT10	25	7	0.28
KRTCAP2	54	9	0.166667
KTN1	13	3	0.230769
KXD1	20.5	4.5	0.219512
LAGE3	16.5	2	0.121212
LAMP2	10	1	0.1
LAMTOR1	33	8	0.242424
LAMTOR2	34	8.5	0.25
LAMTOR4	42	9	0.214286
LAMTOR5	51.5	7	0.135922
LAP3	23	6	0.26087
LAPTM4A	16	3	0.1875
LAPTM5	165	23	0.139394
LARP7	10	3	0.3
LARS	11.5	6	0.521739
LAT2	24	2	0.0833333
LBR	16.5	4.5	0.272727
LCK	14	3	0.214286
LCP1	99	34	0.343434
LDHA	100.5	28.5	0.283582
LDHB	190.5	42.5	0.223097
LENG8	27	8	0.296296
LEPROTL1	17.5	7	0.4
LGALS1	262	52	0.198473
LGALS3	12	3	0.25
LGALS9	31	11	0.354839
LIG1	10.5	3	0.285714
LIMA1	10	5	0.5
LIMD2	48	10	0.208333
LIMS1	12	5	0.416667
LITAF	29	9.5	0.327586
LLPH	35	13	0.371429
LMAN1	19	5	0.263158
LMAN2	33	8	0.242424
LMNA	20	3	0.15
LMNB1	19	5	0.263158
LMNB2	14.5	1.5	0.103448
LMO4	21.5	4	0.186047
LNPEP	13	6	0.461538
LONP1	12.5	3	0.24
LPCAT1	10	3	0.3
LPCAT4	14	2	0.142857
LPXN	27.5	9	0.327273
LRMP	19	5.5	0.289474
LRP10	12	5	0.416667
LRPPRC	17	4	0.235294
LRR1	10	3	0.3
LRRC14	10	3	0.3
LRRC47	13	5	0.384615
LRRC58	13	5	0.384615
LRRC59	31	13	0.419355
LRRC75A-AS1	418	86	0.205742
LRRFIP1	13	8	0.615385
LSM1	29	14	0.482759
LSM10	15.5	5	0.322581
LSM14A	15	4	0.266667
LSM14B	12	2	0.166667
LSM2	28	4	0.142857
LSM3	25.5	6.5	0.254902
LSM4	55	11	0.2
LSM5	52	9	0.173077
LSM6	44.5	9	0.202247
LSM7	72.5	13	0.17931
LSM8	35	10	0.285714
LSP1	105.5	17	0.161137
LTA	21	3	0.142857
LTB	22	7	0.318182
LTV1	10	2	0.2
LUC7L2	10.5	4	0.380952
LUC7L3	16.5	8	0.484848
LY6E	95.5	22	0.230366
LY86	24	6	0.25
LYAR	15	3	0.2
LYN	30	19	0.633333
LYPLA1	18	3	0.166667
LYPLAL1	17	5	0.294118
LYRM1	10	1	0.1
LYRM4	16.5	4	0.242424
LYRM7	10	2	0.2
LYSMD2	10	2	0.2
M6PR	11	2	0.181818
MAD2L1	13	3	0.230769
MAD2L2	10	4	0.4
MAEA	18	5	0.277778
MAGED1	11	3	0.272727
MAGOH	54	11	0.203704
MAGOHB	15	2	0.133333
MALAT1	96	44	0.458333
MALSU1	16	2	0.125
MALT1	11	2	0.181818
MAN2B1	11.5	1	0.0869565
MANF	81	23	0.283951
MAP1LC3B	10	2	0.2
MAP2K1	15	5	0.333333
MAP2K2	24	10	0.416667
MAP3K11	10	4	0.4
MAP3K13	11	4	0.363636
MAP4	12	4	0.333333
MAP4K1	16	4	0.25
MAP7D1	11	4	0.363636
MAPK1	14	5	0.357143
MAPK12	10.5	1	0.0952381
MAPK1IP1L	15	4	0.266667
MAPK8IP3	12	3	0.25
MAPKAP1	19	2	0.105263
MAPKAPK2	12	5	0.416667
MAPRE1	13.5	5.5	0.407407
MARCKS	13	7.5	0.576923
MARCKSL1	47	12	0.255319
MARS	25	3	0.12
MAT2A	10	2	0.2
MATR3	17.5	7	0.4
MAX	11	5	0.454545
MAZ	28	9	0.321429
MBD1	10	2	0.2
MBD2	21	5	0.238095
MBD4	13	10	0.769231
MBD6	10	1	0.1
MBNL1	36.5	11	0.30137
MBP	12	8	0.666667
MCCC2	17	5	0.294118
MCFD2	10	2	0.2
MCL1	26	13	0.5
MCM2	12	1	0.0833333
MCM3	20	9	0.45
MCM4	21	9	0.428571
MCM5	24.5	6.5	0.265306
MCM7	36	5.5	0.152778
MCMBP	13	1	0.0769231
MCOLN2	16	8	0.5
MCRS1	16	6	0.375
MCTS1	45.5	7	0.153846
MDFIC	17	6	0.352941
MDH1	48.5	10	0.206186
MDH2	53	13	0.245283
MDM2	11	4	0.363636
ME2	11	6	0.545455
MEA1	14	3	0.214286
MED10	13	2	0.153846
MED11	10	2	0.2
MED15	15	3	0.2
MED25	10	5	0.5
MED28	23	4	0.173913
MED29	12	4	0.333333
MEF2C	27	6.5	0.240741
MEPCE	11.5	5	0.434783
METAP2	15	6	0.4
METTL17	13	1	0.0769231
METTL9	11	6	0.545455
MFHAS1	11	6	0.545455
MFN2	10	2	0.2
MFNG	14	3	0.214286
MFSD14A	10.5	3	0.285714
MFSD14B	14.5	4	0.275862
MGAT1	17	8	0.470588
MGAT4B	10	3	0.3
MGLL	20.5	6	0.292683
MGST1	21.5	6	0.27907
MGST3	14	2	0.142857
MICAL1	11	0	0
MID1IP1	15	5	0.333333
MIDN	10	4	0.4
MIEN1	17	4	0.235294
MIF	549	114	0.20765
MIF4GD	11	4	0.363636
MINOS1	110.5	27	0.244344
MIR155HG	120.5	27.5	0.228216
MITD1	14.5	3.5	0.241379
MKI67	14	8	0.571429
MKKS	19.5	4	0.205128
MKNK2	50	13	0.26
MLEC	27	7	0.259259
MLF2	33	7	0.212121
MLST8	12	4	0.333333
MLX	17	3	0.176471
MMADHC	23.5	3	0.12766
MOB1A	36	6	0.166667
MOB3A	12.5	4	0.32
MOB4	11	1	0.0909091
MOGS	12	8	0.666667
MORF4L1	16	3	0.1875
MORF4L2	34.5	13	0.376812
MPC1	22	1	0.0454545
MPC2	35	8	0.228571
MPDU1	15	5	0.333333
MPG	18.5	2	0.108108
MPI	15	4	0.266667
MPLKIP	15.5	8	0.516129
MRFAP1	16	4	0.25
MRFAP1L1	13	8	0.615385
MRI1	10	3	0.3
MRPL11	36	8	0.222222
MRPL12	64.5	10	0.155039
MRPL13	23	4	0.173913
MRPL14	38.5	12.5	0.324675
MRPL15	16.5	9	0.545455
MRPL16	39	17	0.435897
MRPL17	51	20	0.392157
MRPL18	35.5	11	0.309859
MRPL19	11	1	0.0909091
MRPL2	26	4	0.153846
MRPL20	73	16	0.219178
MRPL21	16	2	0.125
MRPL22	41.5	8	0.192771
MRPL23	42	10	0.238095
MRPL24	18.5	7	0.378378
MRPL27	33	10	0.30303
MRPL28	17	3.5	0.205882
MRPL3	26	6	0.230769
MRPL32	30	8	0.266667
MRPL33	34	9	0.264706
MRPL34	27	12	0.444444
MRPL35	38	12	0.315789
MRPL36	19	9.5	0.5
MRPL37	18	3	0.166667
MRPL38	23.5	7	0.297872
MRPL39	22	5	0.227273
MRPL4	61	19	0.311475
MRPL40	26	5	0.192308
MRPL41	42.5	8	0.188235
MRPL42	13.5	1	0.0740741
MRPL43	26.5	10	0.377358
MRPL47	17.5	2	0.114286
MRPL49	21	4	0.190476
MRPL51	84	19	0.22619
MRPL52	56.5	14	0.247788
MRPL53	64.5	15	0.232558
MRPL54	26.5	7	0.264151
MRPL55	19	6	0.315789
MRPL57	63.5	12.5	0.19685
MRPL9	17	6	0.352941
MRPS10	17	3	0.176471
MRPS11	23	7	0.304348
MRPS12	36	8	0.222222
MRPS14	23	6.5	0.282609
MRPS15	17	4	0.235294
MRPS16	48	8	0.166667
MRPS17	11.5	2.5	0.217391
MRPS18A	18.5	6.5	0.351351
MRPS18B	33	8	0.242424
MRPS18C	35	9	0.257143
MRPS21	50	15	0.3
MRPS22	19	1	0.0526316
MRPS23	30	11	0.366667
MRPS24	43	6	0.139535
MRPS25	13	3	0.230769
MRPS26	16	4	0.25
MRPS27	13	10	0.769231
MRPS28	29	9	0.310345
MRPS31	12.5	3.5	0.28
MRPS33	20.5	9	0.439024
MRPS34	37.5	8	0.213333
MRPS36	28	8	0.285714
MRPS5	14	0	0
MRPS6	25	5	0.2
MRPS7	26.5	6	0.226415
MRPS9	19	6	0.315789
MRTO4	35	11	0.314286
MS4A1	99	27	0.272727
MSC	43	18	0.418605
MSI2	16.5	8.5	0.515152
MSL3	12.5	3	0.24
MSMO1	11	3	0.272727
MSN	24	5	0.208333
MSRB1	13	6	0.461538
MT1E	25	5	0.2
MT1X	13	3	0.230769
MT2A	82	11	0.134146
MTA1	16	5	0.3125
MTA2	22	3	0.136364
MTCH1	18.5	3	0.162162
MTCH2	30	7	0.233333
MTCP1	10	1	0.1
MTDH	55	26.5	0.481818
MTERF4	17.5	5.5	0.314286
MTFP1	19	3	0.157895
MTG1	11	4	0.363636
MTHFD2	20	6	0.3
MTMR14	11	0	0
MTPN	14	5	0.357143
MTX2	11.5	3.5	0.304348
MUS81	20	5	0.25
MVD	10	2	0.2
MVP	16.5	1.5	0.0909091
MX1	43.5	10	0.229885
MYBBP1A	18.5	4	0.216216
MYBL2	18.5	4	0.216216
MYC	11	4	0.363636
MYCBP	31.5	6	0.190476
MYCBP2	12	8	0.666667
MYD88	12	8	0.666667
MYH9	14.5	4	0.275862
MYL12A	180.5	41.5	0.229917
MYL12B	64.5	17	0.263566
MYL6	273	55	0.201465
MYL6B	26	4	0.153846
MYO1G	18	3	0.166667
MZB1	165	33	0.2
MZT1	11	1	0.0909091
MZT2A	53	20.5	0.386792
MZT2B	53	8	0.150943
NAA10	17.5	5	0.285714
NAA15	16	7	0.4375
NAA20	25	9	0.36
NAA38	67.5	13.5	0.2
NAA50	13.5	2	0.148148
NAA60	13	3	0.230769
NABP2	28	11	0.392857
NACA	161	38	0.236025
NAE1	11.5	3.5	0.304348
NAF1	14	1	0.0714286
NAGK	26	8	0.307692
NANS	16.5	4.5	0.272727
NAP1L1	62.5	15	0.24
NAP1L4	10.5	4	0.380952
NAPA	26	5	0.192308
NAPRT	14.5	2	0.137931
NAPSB	25.5	4	0.156863
NARS	13	4	0.307692
NASP	20.5	7	0.341463
NBDY	22	7	0.318182
NBEAL2	19	1	0.0526316
NBN	13	4	0.307692
NCBP2	24	8	0.333333
NCF4	21	5	0.238095
NCKAP1L	11	1	0.0909091
NCL	66	26.5	0.401515
NCLN	11.5	4	0.347826
NCOA3	20.5	4	0.195122
NCOA4	10	3	0.3
NDC1	10.5	5	0.47619
NDUFA1	197.5	37	0.187342
NDUFA10	26.5	4	0.150943
NDUFA11	126	22	0.174603
NDUFA12	66	13	0.19697
NDUFA13	144.5	28.5	0.197232
NDUFA2	121	25	0.206612
NDUFA3	24	4	0.166667
NDUFA4	231	58	0.251082
NDUFA5	16	5	0.3125
NDUFA6	91	19	0.208791
NDUFA7	59	14	0.237288
NDUFA8	23	6	0.26087
NDUFA9	22	9	0.409091
NDUFAB1	61	15	0.245902
NDUFAF3	48	12	0.25
NDUFAF4	33	5	0.151515
NDUFB1	47.5	7	0.147368
NDUFB10	28	2	0.0714286
NDUFB11	63.5	9.5	0.149606
NDUFB2	54.5	16	0.293578
NDUFB3	21.5	2.5	0.116279
NDUFB4	105.5	19.5	0.184834
NDUFB5	43	11	0.255814
NDUFB6	61	13	0.213115
NDUFB7	49.5	4.5	0.0909091
NDUFB8	54	12	0.222222
NDUFB9	56.5	5	0.0884956
NDUFC1	23.5	8.5	0.361702
NDUFC2	69	14	0.202899
NDUFS1	13	2	0.153846
NDUFS2	44	13	0.295455
NDUFS3	46	9	0.195652
NDUFS4	40	7	0.175
NDUFS5	107	21	0.196262
NDUFS6	75	12	0.16
NDUFS7	24.5	4.5	0.183673
NDUFS8	20.5	1	0.0487805
NDUFV1	52	9	0.173077
NDUFV2	46.5	6	0.129032
NEAT1	55	27	0.490909
NECAP2	16.5	5	0.30303
NEDD8	61	14	0.229508
NELFB	13.5	0	0
NENF	21	3	0.142857
NFATC3	10	5	0.5
NFIC	12	4.5	0.375
NFKB1	17.5	3	0.171429
NFKB2	26	9.5	0.365385
NFKBIA	54.5	16.5	0.302752
NFKBIB	11	4	0.363636
NFS1	10	3	0.3
NFU1	19	3	0.157895
NHP2	64	7	0.109375
NIFK	17	6	0.352941
NIN	13.5	3	0.222222
NIP7	16	5	0.3125
NIPA2	18	2	0.111111
NIT2	17.5	5	0.285714
NKTR	15	5	0.333333
NME1	159	31	0.194969
NME1-NME2	160	29.5	0.184375
NME2	174	38	0.218391
NME3	13.5	2	0.148148
NME4	19	5	0.263158
NMI	11	2	0.181818
NMRAL1	11.5	3	0.26087
NMT1	35	8	0.228571
NOA1	12.5	4	0.32
NOB1	12	6	0.5
NOL11	12.5	3	0.24
NOL6	11.5	4.5	0.391304
NOL7	47.5	11	0.231579
NOLC1	26	5	0.192308
NONO	23	6.5	0.282609
NOP10	77	23	0.298701
NOP16	54	12	0.222222
NOP2	10	2	0.2
NOP56	66.5	17	0.255639
NOP58	43	11	0.255814
NOSIP	11.5	4.5	0.391304
NPC2	19	4	0.210526
NPM1	171	33	0.192982
NPM3	47.5	15	0.315789
NPRL3	14	3	0.214286
NQO1	20	2	0.1
NR1H2	10	3	0.3
NR2C2AP	10	1	0.1
NR3C1	13	7	0.538462
NRBP1	13	2	0.153846
NREP	11	1	0.0909091
NRROS	13	7	0.538462
NSA2	39	5	0.128205
NSD2	11	6	0.545455
NSFL1C	13	3	0.230769
NSMCE1	13.5	0	0
NSMCE4A	14.5	0.5	0.0344828
NSMF	10	3	0.3
NT5C2	10.5	2	0.190476
NT5DC1	15	4	0.266667
NT5DC2	17	2	0.117647
NTHL1	11	2	0.181818
NUBP2	17	3	0.176471
NUCB1	12	1	0.0833333
NUCKS1	42	8	0.190476
NUDC	15	8	0.533333
NUDCD2	17	8	0.470588
NUDT16	12.5	3	0.24
NUDT2	11.5	5	0.434783
NUDT21	31	6	0.193548
NUDT22	12.5	0	0
NUDT5	27.5	6	0.218182
NUMA1	11	2	0.181818
NUP210	11.5	2	0.173913
NUP54	13	2	0.153846
NUP62	15	6	0.4
NUP98	13	3	0.230769
NUPL2	21	8	0.380952
NUSAP1	19	2	0.105263
NUTF2	40.5	10	0.246914
NXN	20	6	0.3
OAS1	21	6	0.285714
OAS2	30.5	13	0.42623
OAZ1	272	42	0.154412
OAZ2	16	3	0.1875
OCIAD1	28	9	0.321429
OCIAD2	14	1	0.0714286
ODC1	50.5	10	0.19802
ODF3B	11.5	0	0
OGDH	15	8	0.533333
OGFR	10	2	0.2
OGT	22	9	0.409091
OIP5-AS1	19	8	0.421053
OLA1	49	7	0.142857
ORAI2	13	4	0.307692
ORMDL1	20	4	0.2
ORMDL2	20.5	6	0.292683
ORMDL3	18.5	7	0.378378
OS9	12.5	1	0.08
OSBPL3	10	2	0.2
OSGEP	12	4	0.333333
OST4	168	41	0.244048
OSTC	34	12	0.352941
OSTF1	12	4	0.333333
OTUB1	30	8	0.266667
OVCA2	10	5	0.5
OXA1L	18	7	0.388889
OXCT1	16.5	4	0.242424
OXLD1	12	7	0.583333
P4HB	46.5	9	0.193548
PA2G4	50	8	0.16
PABPC1	172.5	28	0.162319
PABPC4	27	6.5	0.240741
PABPN1	42	13	0.309524
PAFAH1B3	14	3	0.214286
PAICS	25.5	6	0.235294
PAIP1	10	2	0.2
PAIP2	22	6	0.272727
PAK1	12	0	0
PAK1IP1	15	6	0.4
PAK2	11	4	0.363636
PAM16	10	2.5	0.25
PAPOLA	21.5	4	0.186047
PARK7	71	16	0.225352
PARP1	17.5	2	0.114286
PARP10	15.5	4	0.258065
PARP14	13	6	0.461538
PARVB	16.5	1	0.0606061
PAX5	13	4	0.307692
PBK	18.5	8	0.432432
PCBP1	83	39	0.46988
PCBP2	41	12.5	0.304878
PCGF2	10.5	5	0.47619
PCID2	13	2	0.153846
PCLAF	45.5	7.5	0.164835
PCMT1	25	6	0.24
PCNA	127	35	0.275591
PCNP	10	1	0.1
PCNT	10.5	2.5	0.238095
PCNX3	10	6	0.6
PDAP1	16	2.5	0.15625
PDCD10	15	5	0.333333
PDCD11	12.5	5	0.4
PDCD2	24	6.5	0.270833
PDCD4	15	5	0.333333
PDCD5	47	7	0.148936
PDCD6	34	10	0.294118
PDCD7	10	2	0.2
PDCL3	14	5	0.357143
PDHA1	18	5	0.277778
PDIA3	38	12	0.315789
PDIA4	47.5	18.5	0.389474
PDIA6	43.5	10	0.229885
PDLIM1	54.5	9.5	0.174312
PDRG1	11	2	0.181818
PDS5A	13	2	0.153846
PDXK	11	3.5	0.318182
PEA15	30	4	0.133333
PEBP1	65	15	0.230769
PES1	13	3	0.230769
PEX26	14	5	0.357143
PFDN2	42.5	12	0.282353
PFDN5	141	26	0.184397
PFDN6	27	7	0.259259
PFKL	16.5	3.5	0.212121
PFN1	936.5	202.5	0.216231
PGAM1	11.5	3	0.26087
PGD	16.5	2	0.121212
PGK1	123.5	20.5	0.165992
PGLS	15.5	5	0.322581
PGP	11.5	5.5	0.478261
PGRMC2	23.5	13	0.553191
PHB	14	2	0.142857
PHB2	120	24.5	0.204167
PHF12	11	6	0.545455
PHF19	22	2	0.0909091
PHF20	12.5	7	0.56
PHF23	10.5	3	0.285714
PHF5A	31	13	0.419355
PHGDH	11.5	4	0.347826
PHIP	10	2.5	0.25
PHPT1	43	5	0.116279
PIEZO1	12.5	5.5	0.44
PIEZO2	10	3	0.3
PIGX	14.5	5.5	0.37931
PIH1D1	18	3	0.166667
PIK3R6	16	2.5	0.15625
PIM2	15	3	0.2
PIM3	11	5	0.454545
PIN1	16	2	0.125
PIP5K1A	10	5	0.5
PITPNB	11	2	0.181818
PJA2	11	3	0.272727
PKD1	12	5	0.416667
PKM	113	23	0.20354
PLAC8	101.5	14	0.137931
PLCG2	15.5	2.5	0.16129
PLD3	10	3	0.3
PLEC	13.5	4.5	0.333333
PLEK	44	13.5	0.306818
PLEKHF2	10	7	0.7
PLEKHG2	10	2.5	0.25
PLEKHJ1	24	4	0.166667
PLEKHO1	23	9	0.391304
PLIN3	24.5	6	0.244898
PLK1	29.5	6	0.20339
PLP2	39.5	8.5	0.21519
PLPP5	11	3	0.272727
PLRG1	21.5	7	0.325581
PLSCR3	11	3	0.272727
PMAIP1	33	22	0.666667
PMF1	17	5	0.294118
PML	11	7	0.636364
PMM2	12	6	0.5
PMPCA	16.5	3	0.181818
PMPCB	24	4	0.166667
PMVK	20	0	0
PNISR	18	7	0.388889
PNKD	35	9	0.257143
PNN	24	10	0.416667
PNO1	10	5	0.5
PNOC	14	5	0.357143
PNP	19	5	0.263158
PNPT1	10.5	1	0.0952381
PNRC2	14	4	0.285714
POLD2	31	8	0.258065
POLD4	27	4	0.148148
POLDIP3	12	2	0.166667
POLE3	18	6	0.333333
POLE4	15.5	0	0
POLR1C	11	2	0.181818
POLR1D	54	9	0.166667
POLR2A	10	2	0.2
POLR2D	13	7	0.538462
POLR2E	35.5	5	0.140845
POLR2F	58	10	0.172414
POLR2G	46.5	7	0.150538
POLR2H	27	8	0.296296
POLR2I	30	5	0.166667
POLR2J	12	3.5	0.291667
POLR2K	43.5	9.5	0.218391
POLR2L	237.5	59	0.248421
POLR3GL	10	3	0.3
POLR3K	40.5	10	0.246914
POMP	99	22	0.222222
POP4	10	4	0.4
POP5	18	5.5	0.305556
POP7	15	5	0.333333
POU2AF1	33.5	9	0.268657
POU2F2	13	7	0.538462
PPA1	60	12	0.2
PPA2	34.5	5	0.144928
PPAN	19	3	0.157895
PPCDC	10	3	0.3
PPDPF	75	13	0.173333
PPHLN1	17.5	5	0.285714
PPIA	282	54	0.191489
PPIB	156	35.5	0.227564
PPIE	11	2	0.181818
PPIF	25.5	11	0.431373
PPIH	34.5	11	0.318841
PPIL1	16.5	2	0.121212
PPM1G	18	5	0.277778
PPP1CA	53.5	8	0.149533
PPP1CB	10.5	1.5	0.142857
PPP1CC	15	5	0.333333
PPP1R14B	16	4	0.25
PPP1R16B	10.5	3	0.285714
PPP1R18	19.5	4.5	0.230769
PPP1R35	10	4	0.4
PPP1R37	11	2	0.181818
PPP1R7	11.5	5	0.434783
PPP2CA	27	12	0.444444
PPP2R1A	23	7	0.304348
PPP2R2A	11	4	0.363636
PPP2R5C	19	1	0.0526316
PPP3CC	10	2	0.2
PPP4C	37	13	0.351351
PPP5C	14	6	0.428571
PPP6C	11	2	0.181818
PPP6R1	27.5	3.5	0.127273
PPT1	15	3	0.2
PPTC7	12	5	0.416667
PQBP1	15	2	0.133333
PQLC1	13	4	0.307692
PRCC	17	4	0.235294
PRDX1	298	56.5	0.189597
PRDX2	44.5	8	0.179775
PRDX3	44.5	8	0.179775
PRDX4	14	2.5	0.178571
PRDX5	100	23	0.23
PRDX6	38	7	0.184211
PRELID1	42.5	8	0.188235
PRELID3B	18	6	0.333333
PREX1	11	4	0.363636
PRKAG1	10.5	3.5	0.333333
PRKAR1A	17	2	0.117647
PRKAR1B	19	6	0.315789
PRKCB	31	7	0.225806
PRKCD	14	2	0.142857
PRKCSH	12	2	0.166667
PRKD2	15.5	5	0.322581
PRMT1	95	22	0.231579
PRMT5	10.5	1	0.0952381
PRPF19	36.5	7.5	0.205479
PRPF31	13.5	7	0.518519
PRPF39	12	5	0.416667
PRPF40A	22.5	6	0.266667
PRPF8	14	4	0.285714
PRPS1	11.5	3	0.26087
PRPS2	11	5	0.454545
PRPSAP2	13.5	2	0.148148
PRR13	11	2	0.181818
PRRC2A	21	6	0.285714
PSAP	37	4	0.108108
PSD4	14	4	0.285714
PSENEN	19	6	0.315789
PSIP1	18	7	0.388889
PSMA1	58	12	0.206897
PSMA2	57	11	0.192982
PSMA3	41.5	11.5	0.277108
PSMA4	115	31	0.269565
PSMA5	74	10.5	0.141892
PSMA6	56	15	0.267857
PSMA7	90	13	0.144444
PSMB1	91	15	0.164835
PSMB10	67	7	0.104478
PSMB2	78	17	0.217949
PSMB3	80.5	15.5	0.192547
PSMB4	79	19	0.240506
PSMB5	30	5	0.166667
PSMB6	67	17	0.253731
PSMB7	55.5	14	0.252252
PSMB8	101	16	0.158416
PSMB9	90	26	0.288889
PSMC2	21.5	5	0.232558
PSMC3	15.5	5.5	0.354839
PSMC4	21	6	0.285714
PSMC5	34.5	6	0.173913
PSMD1	12.5	4	0.32
PSMD11	10	3	0.3
PSMD12	17	6	0.352941
PSMD13	37	4	0.108108
PSMD14	17	6	0.352941
PSMD2	10	1	0.1
PSMD3	32.5	7	0.215385
PSMD4	15	3	0.2
PSMD6	21	2	0.0952381
PSMD7	21.5	8.5	0.395349
PSMD8	74	16	0.216216
PSMD9	18	3	0.166667
PSME1	92	14	0.152174
PSME2	146	24	0.164384
PSME3	24	4	0.166667
PSMF1	18	4	0.222222
PSMG1	25	2	0.08
PSMG2	17.5	3	0.171429
PSMG4	10	2	0.2
PTBP1	39	5	0.128205
PTCD1	26.5	9	0.339623
PTDSS1	20.5	5.5	0.268293
PTEN	15	7	0.466667
PTGES2	14.5	4.5	0.310345
PTGES3	33.5	10	0.298507
PTK2B	32	9.5	0.296875
PTMA	138.5	35.5	0.256318
PTMS	25	4	0.16
PTOV1	12.5	3	0.24
PTP4A1	15	1	0.0666667
PTP4A2	35.5	12	0.338028
PTPN1	20	7	0.35
PTPN6	57	11.5	0.201754
PTPN7	13	7	0.538462
PTPRA	11.5	4	0.347826
PTPRC	10	3	0.3
PTPRCAP	97	32.5	0.335052
PTRH2	10.5	6.5	0.619048
PTRHD1	11	3	0.272727
PTTG1	13.5	5.5	0.407407
PUF60	28	11.5	0.410714
PUS1	10.5	3.5	0.333333
PYCARD	25	5	0.2
PYCR1	26	4	0.153846
PYCR2	16	3	0.1875
PYM1	13.5	0.5	0.037037
PYURF	24	4	0.166667
QARS	24	6	0.25
QKI	16	4	0.25
QPRT	11	5	0.454545
RAB11A	29	4	0.137931
RAB11B	22	1	0.0454545
RAB14	21.5	2.5	0.116279
RAB1A	26	6	0.230769
RAB1B	19.5	0	0
RAB27A	11.5	3.5	0.304348
RAB2A	18	5	0.277778
RAB3D	14	1	0.0714286
RAB3IP	10	4	0.4
RAB5B	16	2	0.125
RAB7A	35	6	0.171429
RAB8A	26	11	0.423077
RAB9A	14	10	0.714286
RABAC1	18	5	0.277778
RABGAP1L	13.5	3.5	0.259259
RABGGTB	29	8	0.275862
RAC1	12	2	0.166667
RAC2	94.5	35	0.37037
RACK1	429	72.5	0.168998
RAD21	20	7	0.35
RAD23A	26	3	0.115385
RAD23B	33	13	0.393939
RAD50	11.5	4.5	0.391304
RAD51C	11	3	0.272727
RALA	18.5	4.5	0.243243
RALY	34	5	0.147059
RAN	168	48	0.285714
RANBP1	58	15	0.258621
RANBP9	10	2	0.2
RANGAP1	15.5	3	0.193548
RANGRF	15	5	0.333333
RAP1A	39	10.5	0.269231
RAP1GDS1	11	2	0.181818
RAPGEF1	14	7	0.5
RARA	10.5	3	0.285714
RARS	10.5	3	0.285714
RASAL3	17	7	0.411765
RASGRP3	17	5	0.294118
RASSF1	11	2	0.181818
RASSF5	13	6	0.461538
RAVER1	12	2	0.166667
RBBP4	12.5	2	0.16
RBBP6	13	9	0.692308
RBBP7	27	9	0.333333
RBCK1	21.5	2	0.0930233
RBM12	14	6	0.428571
RBM14	14	5	0.357143
RBM17	12	5	0.416667
RBM25	14	5	0.357143
RBM3	60.5	12	0.198347
RBM34	11.5	1	0.0869565
RBM38	21	9	0.428571
RBM39	30	5	0.166667
RBM4	22	10	0.454545
RBM42	12	3	0.25
RBM5	13	3	0.230769
RBMX	11	4	0.363636
RBX1	88	17	0.193182
RCC1	40	10	0.25
RDH11	28	14	0.5
REEP5	23.5	5	0.212766
REPIN1	20	3.5	0.175
RER1	25.5	4	0.156863
REV3L	31	8	0.258065
RFC2	12.5	2	0.16
RFC3	11.5	7	0.608696
RFTN1	15	6	0.4
RFX5	11	5	0.454545
RFXANK	20	4	0.2
RGS1	24	14	0.583333
RGS10	21.5	6	0.27907
[truncated: 851 more rows]
