# Supplementary material for: Systematic detection of m6A-modified transcripts at single-molecule and single-cell resolution
Source: Cell Rep Methods. 2021 Aug 2;1(5):100061. doi: 10.1016/j.crmeth.2021.100061 (PMC8562683; doi:10.1016/j.crmeth.2021.100061)
Supplement: Table S2. seqFISH probe sequences, related to Figure 3 [file mmc3.xlsx]

## Sheet: Probes_9genes
smP#	Gene-Specific	Probe Sequence		Readout	2nd Probe Sequence
1	RHAG	TTTAATCAAAGGCCGCACTCTAGTGGCAAAGGACAGAGGCACACTGA		1	GAGTGCGGCCTTTGATTAAA
1	RHAG	TTTAATCAAAGGCCGCACTCTAGAACAGTCTGGTCCGTTTCATACTCAAC		2	CTCCGTTACAACCGTCACGT
1	RHAG	TTTAATCAAAGGCCGCACTCTATTGGCTTGGTGATGTTGAGCTGCTC		3	TTTGGTGCAATCACCGCCCA
1	RHAG	TTTAATCAAAGGCCGCACTCTAGTCATGAGGAAGCCAAACCCAACAAA		4	TCTTTGTGCGTGGCCCTCCA
1	RHAG	TTTAATCAAAGGCCGCACTCTACCAAAGCAGCAACGAGTAGGTTGAT		5	ATTGGCGAGAATTCATGCTC
1	RHAG	TTTAATCAAAGGCCGCACTCTACCTGTACAATAGTGCCCCACTGGAG		6	GTCCGACATACCTCTAACGA
1	RHAG	TTTAATCAAAGGCCGCACTCTAATTTCTGTCCCTGGCTTTGCAGGAT		7	TTACGAAATTCCACCCTCGC
1	RHAG	TTTAATCAAAGGCCGCACTCTAGGCTGCACTGAAGTCTGCATTTATCA		8	TGTTTCACTCAGTAAGCCCT
1	RHAG	TTTAATCAAAGGCCGCACTCTATGATGCTCCAATGTCAGAGGCCTTAA		9	GGTTAGCGTTATCACCAGTG
1	RHAG	TTTAATCAAAGGCCGCACTCTAGTAGGCCCCAAAGGCATGGATCGTC
1	RHAG	TTTAATCAAAGGCCGCACTCTAATGCCCCTTTCTCAGTCCAGATCGA
1	RHAG	TTTAATCAAAGGCCGCACTCTACAAGTCTGAGTAGTATGCGGACTCTTCA
1	RHAG	TTTAATCAAAGGCCGCACTCTAGGCCGAGTTAAAGCTGGGCCAAAAC
1	RHAG	TTTAATCAAAGGCCGCACTCTAGAGAGAGAAGTACGTGTTTACAATGGCC
1	RHAG	TTTAATCAAAGGCCGCACTCTAGAAGGCAAAGGCTGTGAGCACACAG
1	RHAG	TTTAATCAAAGGCCGCACTCTACATGTTGAGCTTGCCTCGGTGCTCC
1	RHAG	TTTAATCAAAGGCCGCACTCTAAGCAAGGGTGGCATTCTGAATGTGA
1	RHAG	TTTAATCAAAGGCCGCACTCTACATATCCGCACAAGTGCCCACAGCA
1	RHAG	TTTAATCAAAGGCCGCACTCTAGACCATTCCTGCAATGCTCCCAATAATC
1	RHAG	TTTAATCAAAGGCCGCACTCTAGGAGTCAGGAACTTGTATCCAAGCACA
1	RHAG	TTTAATCAAAGGCCGCACTCTACCCCACATGTATCATGGATCCTCAGT
1	RHAG	TTTAATCAAAGGCCGCACTCTACTACTGCCACAATGCCTGCAAGGCC
1	RHAG	TTTAATCAAAGGCCGCACTCTAGCATGGCCATAGACGTGTTGGAGGC
1	RHAG	TTTAATCAAAGGCCGCACTCTATCATCAGACCTCCAACAACTGCTGT
1	RHAG	TTTAATCAAAGGCCGCACTCTATGTCCCCAGAGAGGCAACTTTAGAAT
1	RHAG	TTTAATCAAAGGCCGCACTCTATGGTCACCATGTCCATGGAACTGAT
1	RHAG	TTTAATCAAAGGCCGCACTCTAGTTTAGACTTCAGGTTCCAGCTGGC
1	RHAG	TTTAATCAAAGGCCGCACTCTAGAAAGGAAGCTGGAGAGCAGGAATG
1	RHAG	TTTAATCAAAGGCCGCACTCTAGGTCCATACTCTCTTTGGTTACTCCCT
1	RHAG	TTTAATCAAAGGCCGCACTCTAGAGCAAGAGACAGCATCAGACATAAGGA
2	HBG1.2	ACGTGACGGTTGTAACGGAGTACCTCAGACGTTCCAGAAGCGAGTGT
2	HBG1.3	ACGTGACGGTTGTAACGGAGTAGGCGTCTGGACTAGGAGCTTATTGAT
2	HBG1.4	ACGTGACGGTTGTAACGGAGTACCTTGTCCTCCTCTGTGAAATGACCC
2	HBG1.5	ACGTGACGGTTGTAACGGAGTACCTTGCCCCACAGGCTTGTGATAGT
2	HBG1.6	ACGTGACGGTTGTAACGGAGTAGGTTTCTCCTCCAGCATCTTCCACATT
2	HBG1.7	ACGTGACGGTTGTAACGGAGTATGGGTAGACAACCAGGAGCCTTCCC
2	HBG1.8	ACGTGACGGTTGTAACGGAGTACAAAGCTGTCAAAGAACCTCTGGGTC
2	HBG1.9	ACGTGACGGTTGTAACGGAGTATGATGGCAGAGGCAGAGGACAGGTT
2	HBG1.10	ACGTGACGGTTGTAACGGAGTACTCCCAAGGAAGTCAGCACCTTCTT
2	HBG1.11	ACGTGACGGTTGTAACGGAGTATGAGATCATCCAGGTGCTTTGTGGC
2	HBG1.12	ACGTGACGGTTGTAACGGAGTAGTTCACTCAGCTGGGCAAAGGTGCC
2	HBG1.13	ACGTGACGGTTGTAACGGAGTAGATCCACATGCAGCTTGTCACAGTG
2	HBG1.14	ACGTGACGGTTGTAACGGAGTACACATTTCCCAGGAGCTTGAAGTTCTC
2	HBG1.15	ACGTGACGGTTGTAACGGAGTACGAAATGGATTGCCAAAACGGTCACC
2	HBG1.16	ACGTGACGGTTGTAACGGAGTACCTGCACCTCAGGGGTGAATTCTTT
2	HBG1.17	ACGTGACGGTTGTAACGGAGTACTGCAGTCACCATCTTCTGCCAGGA
2	HBG1.18	ACGTGACGGTTGTAACGGAGTAGGTATCTGGAGGACAGGGCACTGGC
2	HBG1.19	ACGTGACGGTTGTAACGGAGTACTCTGAATCATGGGCAGTGAGCTCA
3	PRAME	TGGGCGGTGATTGCACCAAATATCATGCTGATGTATCGGCTCTGAATGGAAC
3	PRAME	TGGGCGGTGATTGCACCAAATAAAGATGTTGTCCCTTCATCAGCACTCCCAG
3	PRAME	TGGGCGGTGATTGCACCAAATATCAAGTCCATCAAGCACAGCTTTGAAGGTC
3	PRAME	TGGGCGGTGATTGCACCAAATACCATACAGTCCAGAAGTCCTGATGAGAGTT
3	PRAME	TGGGCGGTGATTGCACCAAATAGGAAATGAGTACAGACTGGCCCTGTTTCCA
3	PRAME	TGGGCGGTGATTGCACCAAATACTTTTCGCTTCTTTGTCATGGGCTGAGCTG
3	PRAME	TGGGCGGTGATTGCACCAAATAGTCTACGAGCACCTCTACTGGAATGAAGGG
3	PRAME	TGGGCGGTGATTGCACCAAATAAATTCATCACAGGCACCTTCCTTGAGGAAC
3	PRAME	TGGGCGGTGATTGCACCAAATATCAGCTTCTTACAGCACAGGCGTAGTACAT
3	PRAME	TGGGCGGTGATTGCACCAAATATTCAGGATCATCTTGATATCCTGCATGGGC
3	PRAME	TGGGCGGTGATTGCACCAAATACCAAATCTTCAATAGAGTCCAGCTGCACCA
3	PRAME	TGGGCGGTGATTGCACCAAATACAAGGTGGGTAGCTTCCAGGTACAAGTCAC
3	PRAME	TGGGCGGTGATTGCACCAAATACGCAGATTAATCATCTGGCCCAGGTAAGGA
3	PRAME	TGGGCGGTGATTGCACCAAATATGTAGGAAGATGCATGGATGTGGGAGAGGA
3	PRAME	TGGGCGGTGATTGCACCAAATAGAACTGGGCGATATACTGCTCTTCCTTCTC
3	PRAME	TGGGCGGTGATTGCACCAAATAAATAAAGAGTCCACATAGAGAGCCTGCAGG
3	PRAME	TGGGCGGTGATTGCACCAAATAGGCAGTTAGTTATTGAGAGGGTTTCCAAGG
3	PRAME	TGGGCGGTGATTGCACCAAATATAGACTCAGGACACTTAGCTGACTGACGCT
3	PRAME	TGGGCGGTGATTGCACCAAATAGTGATCCCACACTCATCAAAGACCAGGTCC
3	PRAME	TGGGCGGTGATTGCACCAAATACGTAGAAGCTTAAGGTCGTAAGCTGGGAGC
3	PRAME	TGGGCGGTGATTGCACCAAATAACTCTGCAGGGCAGATATGGAGATGGAATT
3	PRAME	TGGGCGGTGATTGCACCAAATAGGTACCATGGATGTCCTCATAACTCTCCAG
3	PRAME	TGGGCGGTGATTGCACCAAATATCATAGAAGGTTCTGTCCCCACAGTGAGGA
3	PRAME	TGGGCGGTGATTGCACCAAATAGTGCACCCAGCTAATTAGGCATGAAACAGG
3	PRAME	TGGGCGGTGATTGCACCAAATAACATCCTGGCTTTAGTGTCCAAGTATGCAG
3	PRAME	TGGGCGGTGATTGCACCAAATACTGAAACTGTGGCTGCTTTGTTGCTTCAAG
3	PRAME	TGGGCGGTGATTGCACCAAATACCTCACTGAACATGTTTTCCTCACTCACAC
3	PRAME	TGGGCGGTGATTGCACCAAATATAACTCCTCAAGTCAACATCTGCCTACCCC
3	PRAME	TGGGCGGTGATTGCACCAAATATGTACTTCCCAAGCCAGAATCTCCCTTTAG
4	MS4A1	TGGAGGGCCACGCACAAAGATATTGCATAGCAATAGGGCCTTTCATTGGCTC
4	MS4A1	TGGAGGGCCACGCACAAAGATAAAGACATCCTCCTGAAGAGTGGTTTTGGAC
4	MS4A1	TGGAGGGCCACGCACAAAGATAGGGCAATGTGGAAGAGCCCATTCATAATCT
4	MS4A1	TGGAGGGCCACGCACAAAGATAGTGCATAGATCCCTGCTGGGATCATCAGAA
4	MS4A1	TGGAGGGCCACGCACAAAGATAATATACATAATGCCTCCCCAGAGAGGGTAC
4	MS4A1	TGGAGGGCCACGCACAAAGATAATCATTCCAGAAATGGCAGCAAAGAGGCTC
4	MS4A1	TGGAGGGCCACGCACAAAGATAGGCAAAGATCAGCATCACTGACAAAATGCC
4	MS4A1	TGGAGGGCCACGCACAAAGATACAACGATGCCAGCTATTACAAGTTCCTGGA
4	MS4A1	TGGAGGGCCACGCACAAAGATATTGGGTCTGGAGCACGTTCTTTTCCATTCA
4	MS4A1	TGGAGGGCCACGCACAAAGATATGGGAAGATGTTTCAGTTAGCCCAACCACT
4	MS4A1	TGGAGGGCCACGCACAAAGATAGGAGGTTCTGGAAAGTTCGTCTCTGTTTCT
4	MS4A1	TGGAGGGCCACGCACAAAGATAGTGCGTATGTGCAGAGTACCTCAAGAAATG
4	MS4A1	TGGAGGGCCACGCACAAAGATAAGAGAGAAGGAGCTATGGTCACTCCATGCA
4	MS4A1	TGGAGGGCCACGCACAAAGATACGTGACAACACAAGCTGCTACAATGGCTAC
4	MS4A1	TGGAGGGCCACGCACAAAGATAATATCTTTTCCATCAGGTGCAGTCTCCCTG
4	MS4A1	TGGAGGGCCACGCACAAAGATAATGTGCCACAATGTCAGCCCTGTAGAAAGA
4	MS4A1	TGGAGGGCCACGCACAAAGATATATTTAGAGCTTCCCTCATGGGGTGTGGTA
4	MS4A1	TGGAGGGCCACGCACAAAGATATGCAAACAATAGCCTAGAGTGGGAGTTAGG
4	MS4A1	TGGAGGGCCACGCACAAAGATATGGCTCTCACAGTTTATGCAGACATTGGAG
4	MS4A1	TGGAGGGCCACGCACAAAGATACTGTGTCTCTCAGTGCTTGTTTATTGCTGG
4	MS4A1	TGGAGGGCCACGCACAAAGATACTGAGAGTGTCTATAGCACTTAGTGTCTGC
4	MS4A1	TGGAGGGCCACGCACAAAGATAAAAAGTAGGGCAGCTGTTGACTCAGATTCG
4	MS4A1	TGGAGGGCCACGCACAAAGATAACATTGTCTCTTTACCTGCCACAATCTGGC
4	MS4A1	TGGAGGGCCACGCACAAAGATAGGGAATGTCTTCCACTAGTGGTCGCTAAAA
4	MS4A1	TGGAGGGCCACGCACAAAGATAAGAGCCTCCCATGGTCTAATGTTTCAAGAG
4	MS4A1	TGGAGGGCCACGCACAAAGATAACCTCACCGTTCAAACCTAGATTTGGGTTG
4	MS4A1	TGGAGGGCCACGCACAAAGATAGTCGTCTGGAGTTCTCAGAATAAGGAATCC
4	MS4A1	TGGAGGGCCACGCACAAAGATAAGGCCTGCTCCTACTATGTCCTTTTCCTTC
4	MS4A1	TGGAGGGCCACGCACAAAGATAGAGAAACCATGGGTTTGGAGAGGAATCCTC
4	MS4A1	TGGAGGGCCACGCACAAAGATAGGGATAATCGGGGAGAAGGTCATAGGAATT
5	RGS1	GAGCATGAATTCTCGCCAATTAGCGCTAGTCAACGTCTCTGCTGCTTTATAT
5	RGS1	GAGCATGAATTCTCGCCAATTATGCGCGCATGGTGCTCTTAGCAAAT
5	RGS1	GAGCATGAATTCTCGCCAATTATGTCTAACTTTGGAGTGGAGATGGCT
5	RGS1	GAGCATGAATTCTCGCCAATTAGGTTAGCAGAGAAGAACATTCCTGGCAT
5	RGS1	GAGCATGAATTCTCGCCAATTATGTCGTCTAGAAGTGAATGAGTGGTTCC
5	RGS1	GAGCATGAATTCTCGCCAATTACCATTCCAAAAGTCTTTGGCCTCCT
5	RGS1	GAGCATGAATTCTCGCCAATTACAGATGTGGGATCATAGATCTCAGGTATGC
5	RGS1	GAGCATGAATTCTCGCCAATTAGCAGCAGAAAGTACATCCTTGGACTTGGAA
5	RGS1	GAGCATGAATTCTCGCCAATTACCAGCCAGAACTCAATATTCTCCTCACTG
5	RGS1	GAGCATGAATTCTCGCCAATTACTGCTTTACAGGGCAAAAGATCAGACTC
5	RGS1	GAGCATGAATTCTCGCCAATTACTGTAGATTCTCGAGTGCGGAAGTCAAT
5	RGS1	GAGCATGAATTCTCGCCAATTATTGTGCTTCATCAAAACACGTGGGG
5	RGS1	GAGCATGAATTCTCGCCAATTAAGGAACCTGGGATAAGAGTCCTTTTCC
5	RGS1	GAGCATGAATTCTCGCCAATTACACTTTAGGCTATTAGCCTGCAGGTCAT
5	RGS1	GAGCATGAATTCTCGCCAATTAGTTAATTCCCTTCAGCCAGGGACCA
5	RGS1	GAGCATGAATTCTCGCCAATTAGGCACATTCCTTCTGCGCTTGATACTAT
5	RGS1	GAGCATGAATTCTCGCCAATTACAAGCTGTTCACCCAGGGAGCCATA
5	RGS1	GAGCATGAATTCTCGCCAATTATCTTGGCCTGTCAAGACACCCAAAA
5	RGS1	GAGCATGAATTCTCGCCAATTAAACTCTGCGCCTGGATAACTTTCATG
5	RGS1	GAGCATGAATTCTCGCCAATTACCTCCTTCTGCGGTCTCTCTGTTTT
5	RGS1	GAGCATGAATTCTCGCCAATTAGGGCTTTCTAATACAGAGCTCCACTGT
5	RGS1	GAGCATGAATTCTCGCCAATTAGAGTTACCTGGCCTTCCCAGTTCTG
5	RGS1	GAGCATGAATTCTCGCCAATTACCGACAAGCAATAGTAGCAATGGCA
5	RGS1	GAGCATGAATTCTCGCCAATTACTGACTCCCTGGTTTTAAGAGCAATAGC
6	BCL2A1	TCGTTAGAGGTATGTCGGACTATCCTAGTCACTTTCGTGCGTAGGCT
6	BCL2A1	TCGTTAGAGGTATGTCGGACTAGAGGCTGGTGGAATTTCTGTTTGCATCACTT
6	BCL2A1	TCGTTAGAGGTATGTCGGACTAGCTCACTGAGCTTGACTGAGTTATGACACATGATG
6	BCL2A1	TCGTTAGAGGTATGTCGGACTAGCTGTTGAGGCAATGTGCTGAGAAT
6	BCL2A1	TCGTTAGAGGTATGTCGGACTAAAGTCTTGAGCTGGCTCACCTTGAA
6	BCL2A1	TCGTTAGAGGTATGTCGGACTAGTCATCTTCTGCCTGGTGGAGAGCA
6	BCL2A1	TCGTTAGAGGTATGTCGGACTAGTCCTGAGCCAGCCTGTAAATATATCCA
6	BCL2A1	TCGTTAGAGGTATGTCGGACTAGGTATCTGTAGGACGCACTGCAGATA
6	BCL2A1	TCGTTAGAGGTATGTCGGACTATTTGCTTGGACCTGATCCAGGTTGT
6	BCL2A1	TCGTTAGAGGTATGTCGGACTAGCAACATTTTGTAGCACTCTGGACGT
6	BCL2A1	TCGTTAGAGGTATGTCGGACTAGCAGTGTCTACGGACACAACATTAACATTGTCC
6	BCL2A1	TCGTTAGAGGTATGTCGGACTACCGTCTTCAAACTCCTTTTCCATCACTTGGTTG
6	BCL2A1	TCGTTAGAGGTATGTCGGACTAGGGGCAATTTGCTGTCGTAGAAGTTTCTTGATG
6	BCL2A1	TCGTTAGAGGTATGTCGGACTACCTCCGTTTTGCCTTATCCATTCTCCTGTGTTA
6	BCL2A1	TCGTTAGAGGTATGTCGGACTAAGGTGTGTGATTGTGCCATTTCCCC
6	BCL2A1	TCGTTAGAGGTATGTCGGACTATGTGGGCCACTGACTCTACCAGCAT
6	BCL2A1	TCGTTAGAGGTATGTCGGACTACCTGTAACTTCTAGAAAAGTCATCCAGCCAG
6	BCL2A1	TCGTTAGAGGTATGTCGGACTAGGTCAACAGTATTGCTTCAGGAGAGATAGCA
6	BCL2A1	TCGTTAGAGGTATGTCGGACTAGCCGGTTTCACAATATGGAGTGTCCTTTCT
6	BCL2A1	TCGTTAGAGGTATGTCGGACTAGGGGACAAAATTTCCATAACTCTGGAAGGTC
7	EEF2	AGGGCTTACTGAGTGAAACATAGATTCTCCCAGGTAGAACCGAAAGAAGCGA
7	EEF2	AGGGCTTACTGAGTGAAACATAGATCTGGTCTACCGTGAAGTTCACCATGGT
7	EEF2	AGGGCTTACTGAGTGAAACATAGAGATGGCAGTTGACTTGATGGTGATGCAA
7	EEF2	AGGGCTTACTGAGTGAAACATATCAAGTCATTCTCCGAGAGCTCGTAGAAGA
7	EEF2	AGGGCTTACTGAGTGAAACATATCCATCTTGTTCATCATCAGCACAGGCTTG
7	EEF2	AGGGCTTACTGAGTGAAACATACGTAGGTGGAGATGATGACGTTCACGTTCT
7	EEF2	AGGGCTTACTGAGTGAAACATAGAGGACAGGATCGATCATGATGTTGCCCAT
7	EEF2	AGGGCTTACTGAGTGAAACATATACATCTCGGCAAACTGCTTCAGGGTGAAG
7	EEF2	AGGGCTTACTGAGTGAAACATACTTCATCATGTCCTCTACTTTCTTGGCCCG
7	EEF2	AGGGCTTACTGAGTGAAACATATCAAACACCTTGAAGATGGGGTCCAGGATC
7	EEF2	AGGGCTTACTGAGTGAAACATACGCTGTCCAGTTTGATGTCCAGTTTCTCTA
7	EEF2	AGGGCTTACTGAGTGAAACATACTTTGGGGTCACAGCTTTTAATGCCCATGG
7	EEF2	AGGGCTTACTGAGTGAAACATAGAGGTCCTCCTTCTTCCCAGGGGTATAGTT
7	EEF2	AGGGCTTACTGAGTGAAACATACCCATCATCAAGATTGTTCTCTGGATTGGC
7	EEF2	AGGGCTTACTGAGTGAAACATATTGATCTCGTTGAGGTACTGCACACCCTTG
7	EEF2	AGGGCTTACTGAGTGAAACATACTGGACACTGGATCTCCACAAGGTAGATGG
7	EEF2	AGGGCTTACTGAGTGAAACATACTACAATTTGTCCAGGAAGTTGTCCAGGGC
7	EEF2	AGGGCTTACTGAGTGAAACATACAGTCTCCAGGTGTCGTCTGAGAATTCGAG
7	EEF2	AGGGCTTACTGAGTGAAACATAATCAAGTGTTATGGTTGAGTGATGGCACGC
7	EEF2	AGGGCTTACTGAGTGAAACATAGCTGCCTCCGGACTCTGGAAATAAATATTG
7	EEF2	AGGGCTTACTGAGTGAAACATACTAGAAATCATCTACCCGCGTGTTCCTTTC
7	EEF2	AGGGCTTACTGAGTGAAACATATTATTCCAATGGCACTAGTACAGCTGGAGG
8	ENO1	GCGAGGGTGGAATTTCGTAATACCAGAATGGCGTTCGCACCAAACTTAGATT
8	ENO1	GCGAGGGTGGAATTTCGTAATACTTCTCAACGGCACCAGCTTTGCAGAC
8	ENO1	GCGAGGGTGGAATTTCGTAATAGACTTCAGAGTTGCCAGCCAAGTCAGC
8	ENO1	GCGAGGGTGGAATTTCGTAATAGTGGTAAACCTCTGCTCCAATGCGCAT
8	ENO1	GCGAGGGTGGAATTTCGTAATAGATGTTGGGAGCAAACCCGCCTTCATC
8	ENO1	GCGAGGGTGGAATTTCGTAATATACGTCCATGCCGATGACCACCTTATC
8	ENO1	GCGAGGGTGGAATTTCGTAATAGGTCATCGGGAGACTTGAAGTCCAGGT
8	ENO1	GCGAGGGTGGAATTTCGTAATATCGATAGACACCACTGGGTAGTCCTTG
8	ENO1	GCGAGGGTGGAATTTCGTAATATGGGTTGGTCACTGTGAGATCATCCCC
8	ENO1	GCGAGGGTGGAATTTCGTAATAAGGAGGCAGTTGCAGGACTTCTCGTTC
8	ENO1	GCGAGGGTGGAATTTCGTAATATCACGGAGCCAATCTGGTTGACTTTGA
8	ENO1	GCGAGGGTGGAATTTCGTAATAAGCGATGAAGGTATCTTCAGTCTCCCC
8	ENO1	GCGAGGGTGGAATTTCGTAATAGTCTGTGTAGCCAACAGGTGACCGAAG
8	ENO1	GCGAGGGTGGAATTTCGTAATACTAACTAGCAGGGACCCCTGCAAGTGT
8	ENO1	GCGAGGGTGGAATTTCGTAATATTCTAAGGAAGCGGTACGAACTCCACG
8	ENO1	GCGAGGGTGGAATTTCGTAATACGACTGCAAAGCTAGAGCTGCCAACAG
8	ENO1	GCGAGGGTGGAATTTCGTAATACACTTGGTGGAAAGTGAGGCGAGAAAA
8	ENO1	GCGAGGGTGGAATTTCGTAATAAGATGACACGAGGCTCACATGACTCTA
8	ENO1	GCGAGGGTGGAATTTCGTAATATTTGAGCACAAAACCACCGGGGATCTA
9	GAPDH	CACTGGTGATAACGCTAACCTAAGTTAAAAGCAGCCCTGGTGACCAG
9	GAPDH	CACTGGTGATAACGCTAACCTAGGGGTCATTGATGGCAACAATATCCAC
9	GAPDH	CACTGGTGATAACGCTAACCTAGCCATGGGTGGAATCATATTGGAACATG
9	GAPDH	CACTGGTGATAACGCTAACCTACTCAGCCTTGACGGTGCCATGGAAT
9	GAPDH	CACTGGTGATAACGCTAACCTAGGATTTCCATTGATGACAAGCTTCCCG
9	GAPDH	CACTGGTGATAACGCTAACCTAGGATCTCGCTCCTGGAAGATGGTGA
9	GAPDH	CACTGGTGATAACGCTAACCTACCAGCATCGCCCCACTTGATTTTGG
9	GAPDH	CACTGGTGATAACGCTAACCTACCAGTGGACTCCACGACGTACTCAG
9	GAPDH	CACTGGTGATAACGCTAACCTACCAGCCTTCTCCATGGTGGTGAAGA
9	GAPDH	CACTGGTGATAACGCTAACCTAGAGATGATGACCCTTTTGGCTCCCC
9	GAPDH	CACTGGTGATAACGCTAACCTAGTTCACACCCATGACGAACATGGGG
9	GAPDH	CACTGGTGATAACGCTAACCTAGCTGATGATCTTGAGGCTGTTGTCATAC
9	GAPDH	CACTGGTGATAACGCTAACCTATGCTAAGCAGTTGGTGGTGCAGGAG
9	GAPDH	CACTGGTGATAACGCTAACCTAGTTGTCATGGATGACCTTGGCCAGG
9	GAPDH	CACTGGTGATAACGCTAACCTAGGTCATGAGTCCTTCCACGATACCA
9	GAPDH	CACTGGTGATAACGCTAACCTACTTCTGGGTGGCAGTGATGGCATGG
9	GAPDH	CACTGGTGATAACGCTAACCTAAGGGATGATGTTCTGGAGAGCCCCG
9	GAPDH	CACTGGTGATAACGCTAACCTAGTTCAGCTCAGGGATGACCTTGCCC
9	GAPDH	CACTGGTGATAACGCTAACCTAGTCCACCACTGACACGTTGGCAGTG
9	GAPDH	CACTGGTGATAACGCTAACCTACTGCTTCACCACCTTCTTGATGTCATCA
9	GAPDH	CACTGGTGATAACGCTAACCTACAGTGTAGCCCAGGATGCCCTTGAG
9	GAPDH	CACTGGTGATAACGCTAACCTATGAAGTCAGAGGAGACCACCTGGTG
9	GAPDH	CACTGGTGATAACGCTAACCTACGTCAAAGGTGGAGGAGTGGGTGTC
9	GAPDH	CACTGGTGATAACGCTAACCTACAAAGTGGTCGTTGAGGGCAATGCC
9	GAPDH	CACTGGTGATAACGCTAACCTAGCTGTAGCCAAATTCGTTGTCATACCAGGA
9	GAPDH	CACTGGTGATAACGCTAACCTAGTCTTACTCCTTGGAGGCCATGTGG
9	GAPDH	CACTGGTGATAACGCTAACCTATCTTCCTCTTGTGCTCTTGCTGGGG
9	GAPDH	CACTGGTGATAACGCTAACCTAGGAGGGGAGATTCAGTGTGGTGGGG
9	GAPDH	CACTGGTGATAACGCTAACCTATTCAAGGGGTCTACATGGCAACTGT
9	GAPDH	CACTGGTGATAACGCTAACCTAACATGACAAGGTGCGGCTCCCTAGG
